# Supplementary material for: A high-resolution, nanopore-based artificial intelligence assay for DNA replication stress in human cancer cells
Source: Nat Commun. 2025 Aug 19;16:7732. doi: 10.1038/s41467-025-63168-w (PMC12365011; doi:10.1038/s41467-025-63168-w)
Supplement: Supplementary file 4 — Source Data [file 41467_2025_63168_MOESM4_ESM.xlsx]

## Sheet: Fig1
RPE1 Replication Fork Speeds (kb/min)		A2058 Replication Fork Speeds (kb/min)
Repeat1	Repeat2	Repeat1	Repeat2
2.62973	1.20567	2.0722	1.8058
1.5916	0.404067	1.724	1.05233
1.20873	1.38227	1.48	1.8686
0.578333	1.6778	0.602933	0.8108
1.31047	2.5994	0.413133	1.0438
0.6372	1.6684	0.591733	0.937733
1.22653	1.7768	2.61607	1.26373
1.18753	1.53	1.48353	1.1064
0.6798	1.3088	0.9524	0.674267
1.915	1.8834	2.64973	1.542
3.02187	1.0738	1.4898	0.470867
1.14053	2.0372	1.45153	1.06707
1.6838	1.73613	1.51167	1.77433
1.0864	1.16467	0.869867	1.234
1.6218	2.2874	0.7362	0.345133
1.27633	1.9386	1.6582	2.38073
1.2768	1.30373	1.05047	1.56927
1.38233	2.1874	1.6874	1.2964
1.63413	1.294	0.74	1.90053
1.5678	2.3704	1.75453	2.46433
1.5276	1.75387	2.29467	1.21693
1.353	1.31767	1.23207	0.948333
1.84173	1.88593	1.60607	2.43393
1.3248	0.894067	1.36493	0.879133
1.1332	1.31913	2.1252	2.27173
0.648067	1.50307	2.35953	1.74713
1.32487	2.18887	1.2568	1.2214
1.25927	1.80747	2.10373	1.11053
1.50993	1.03347	1.33773	1.41607
1.2602	1.46647	1.64527	1.54533
1.405	0.9686	2.03307	0.820133
0.857667	1.34173	0.632	2.17893
1.39627	0.752467	0.797867	1.21493
1.85853	1.33193	1.3194	0.806267
2.07633	0.328733	1.6062	1.2418
1.10267	2.33113	1.2152	1.02273
1.91233	1.0922	1.26667	2.03947
1.79687	1.89753	2.28173	1.74647
1.53187	1.01033	1.0912	1.13433
1.81427	1.93133	0.2592	0.8414
1.3708	1.53787	1.97533	1.12967
1.41627	1.7006	0.547067	1.75567
1.9698	1.75333	1.53447	2.238
1.0742	1.176	1.52893	0.542467
1.02207	1.31713	1.60513	1.11667
1.6788	1.7494	1.90427	1.24053
1.72367	2.11353	1.4616	0.786
1.00247	1.59907	0.711067	1.18967
1.0828	3.71587	0.899867	0.910133
1.70947	0.5796	2.14447	3.09327
0.9798	0.938333	1.7378	1.1126
1.73527	1.461	1.17687	1.199
1.9688	2.25873	1.39	1.51753
1.4106	2.1104	1.187	1.09127
1.2144	0.746867	1.71887	1.6316
1.26093	2.0178	0.515133	2.62107
1.06087	1.28353	1.91847	1.46247
0.356533	1.56307	1.1352	1.46653
0.984867	1.0408	0.435	1.49507
0.689067	1.75853	2.36527	1.10293
1.32273	1.52173	1.51093	1.3124
1.66933	1.40347	0.810267	0.448933
1.58453	0.6592	2.0646	0.7116
1.07273	0.350733	1.62867	1.6442
2.123	0.903667	1.84593	0.685933
1.327	1.91687	2.0498	1.49633
0.782467	1.73953	0.919867	2.0078
0.462933	0.662	3.0006	1.48767
1.65413	2.6258	1.01487	2.11407
1.82293	1.90553	1.40413	1.26933
1.46013	1.49087	2.07807	1.8994
2.0292	1.42513	1.94687	0.7936
1.51487	1.70807	0.410867	1.07547
2.01813	1.21173	1.47173	1.07367
1.61787	1.56007	1.75193	2.066
1.21627	1.9116	1.4886	1.76647
1.3704	1.82773	1.16753	3.50407
1.41247	0.867	2.49307	1.07053
2.12587	1.7146	1.72167	1.07913
1.38593	1.09647	1.77847	1.40493
0.6654	1.6316	1.5574	1.837
1.15813	1.07113	1.65207	0.804533
1.45407	0.934733	1.7012	0.707133
1.73793	1.19593	2.44227	1.44087
0.929067	0.667067	2.08367	1.72587
1.32407	0.6474	1.8852	1.4958
1.49387	0.9044	1.65287	1.26133
0.569867	1.12333	1.0672	2.56193
0.794867	1.85513	3.5538	1.4838
1.5078	1.6472	1.7078	1.88553
0.964933	1.18687	2.1182	1.44147
2.46147	1.26353	1.4074	1.02853
1.60393	1.373	2.3118	1.98407
0.7362	1.44233	1.6454	2.43693
1.4258	0.383267	0.589133	1.79367
1.2582	1.6764	1.1402	2.23173
2.0044	1.7384	1.90547	1.27427
0.4612	1.3956	3.0734	2.42553
0.719667	0.428933	1.6876	1.42293
2.5538	2.7972	2.01587	0.3462
0.768467	0.9476	1.35327	2.7976
2.03067	1.5716	2.1938	2.33707
0.548133	2.15553	1.509	1.69433
1.1608	1.2006	1.004	1.2426
1.69	1.52007	1.69893	0.8626
1.16367	0.962067	0.754133	1.2578
1.75007	1.66933	1.5526	0.272733
1.4494	1.23273	1.12367	1.76093
0.9356	1.40673	0.4812	2.0074
1.34813	1.27773	1.9602	1.082
2.0758	0.825467	2.23927	0.756933
1.5116	1.79067	2.04573	1.26387
1.2012	0.418733	1.9492	0.470933
1.7128	1.5578	1.21827	2.11553
2.99173	2.11393	1.95227	0.837
1.37773	1.13073	1.89813	1.21267
1.41967	2.03067	2.52373	1.47573
1.5706	1.9342	1.8772	0.846667
1.25347	1.95527	0.832267	1.32513
1.4914	1.7194	1.23673	0.5786
1.5078	1.49027	1.83533	1.2982
2.13827	1.4718	1.20767	1.1214
1.24913	0.898467	1.95967	2.26607
1.50073	1.5748	1.28793	0.2552
1.19993	1.56033	2.1514	2.29427
1.82353	2.09	1.7206	1.45947
2.55747	1.5506	0.704533	1.54027
0.560667	1.6808	1.01593	1.9088
0.8014	1.76447	1.23633	1.77227
0.4124	1.64513	1.31553	2.8372
1.4376	1.61213	1.81287	1.67433
1.57333	0.567867	1.29073	1.55773
1.09067	1.4684	1.93327	1.06893
0.974933	0.773933	2.46733	1.25293
1.05313	0.461533	2.51287	2.91513
1.62593	2.34513	1.08073	1.53467
1.74347	1.1372	1.2252	2.04953
1.99147	1.34473	1.31347	2.20513
1.2172	1.57873	1.20207	2.11547
1.37793	1.87627	1.87053	2.18987
1.2334	2.3414	1.8096	0.4188
1.548	1.4056	2.25867	1.50287
1.4482	1.04613	2.12927	2.38847
2.0122	1.235	0.996	2.0904
1.09927	1.93027	1.72667	1.65093
1.1686	1.67447	0.679333	1.37853
1.0972	1.5466	1.41907	1.8342
1.595	1.10467	1.99713	0.7792
0.287533	0.916333	1.28607	0.578933
0.413733	1.80267	1.85467	1.81953
1.55567	1.26067	1.95067	3.48287
1.2272	1.74553	1.13913	1.34487
1.35073	2.15607	3.40947	2.18773
1.76707	2.35687	1.74287	1.40393
2.0554	0.8872	1.171	1.82813
1.0948	1.58607	1.9088	1.4302
2.0864	1.5572	2.85673	0.783333
1.3588	1.54027	1.84287	1.1734
1.55433	1.29593	0.5468	0.922
1.4234	0.6078	1.5628	1.422
1.6294	0.984733	1.1952	0.681133
1.27073	1.95087	1.8154	1.90373
1.29	2.46267	0.41	1.18453
1.3606	0.8312	1.844	1.74653
1.1646	1.86433	1.7636	2.12467
1.33627	1.4328	1.65513	1.4096
1.3816	1.30507	1.5054	1.50347
1.46747	2.17367	0.5176	1.2142
1.39493	0.7802	2.0004	0.520067
0.538	1.03213	0.7818	2.0042
1.89353	1.9618	1.60627	1.83893
2.12547	1.1042	0.7134	2.132
1.31713	0.373267	2.31047	1.0894
0.457533	1.90907	2.1856	1.7766
0.669867	1.45193	1.15607	1.26567
1.19033	1.747	1.0972	1.17833
1.199	1.48127	1.10987	1.713
1.82513	1.02927	0.2138	0.456867
1.45193	1.9656	0.73	2.9416
1.6162	2.17587	1.0222	1.01387
1.69747	1.77387	2.4448	1.41313
1.21447	1.57207	0.795	1.23913
1.9918	0.7066	1.55947	0.6538
0.4228	1.5812	0.578133	1.77307
0.412467	1.5022	1.47493	0.938133
1.70867	0.603533	1.80987	1.08993
1.33647	0.932333	1.707	1.20267
1.2304	1.12747	1.58013	1.9294
1.17907	1.583	2.17407	1.7396
1.39727	1.8586	2.08147	0.9426
1.64313	1.52833	1.82273	2.116
1.3558	0.936	1.2684	1.53147
1.223	1.6168	1.5674	2.10973
1.452	1.63787	1.31747	1.41347
1.16553	1.5696	1.69393	1.69627
0.9748	3.39	1.47587	1.55307
2.0612	1.79807	1.30293	1.25947
0.9552	1.29227	1.0366	0.6024
1.73273	1.72287	1.22673	1.70307
1.9392	2.42073	1.834	1.07287
1.6362	0.7612	1.48207	1.52553
1.10493	1.89807	0.976067	0.917333
0.614333	1.73247	1.658	0.698533
1.65673	0.9502	1.377	0.464133
1.86433	2.12393	1.66887	1.7416
1.82833	1.6976	0.907667	1.19607
0.430267	0.610467	2.0472	1.37827
1.00387	1.78973	1.69247	1.17713
1.18173	0.499333	1.7812	1.21173
1.44007	0.928467	0.920867	1.42493
0.5358	0.9586	1.7074	1.24293
0.470267	2.1076	0.918133	0.8768
1.6028	1.2664	1.3822	1.26033
2.029	1.11067	1.30807	0.659933
0.544067	0.953667	2.21327	1.85127
1.78053	1.81027	1.76507	1.335
1.21967	0.467	1.64327	2.37493
1.95987	1.97947	1.6834	1.15707
0.476933	1.03413	1.26767	1.1944
1.68893	0.9794	1.5534	1.73333
1.70947	1.55987	0.546333	2.38013
1.471	1.58273	1.20873	1.9564
0.218467	1.5492	1.36113	1.1346
0.654733	0.939333	2.1274	0.815933
1.3882	0.898867	1.5352	2.00107
2.03413	2.76053	0.5518	1.13833
0.6964	1.35013	2.0552	1.40447
1.41967	1.66467	2.3712	1.1136
1.25633	1.59247	1.65193	1.88193
0.811667	1.3946	0.638267	1.5882
1.20513	2.08787	1.74827	0.921533
2.02213	0.958267	1.14007	1.60593
0.989533	1.32373	1.46593	1.8118
1.36127	2.16447	1.27793	2.13647
1.2822	1.14993	1.1498	1.3008
1.03127	1.10547	1.67673	1.60393
0.774467	2.0386	1.59913	2.11033
1.14573	1.77713	2.004	2.15733
0.406267	1.5294	2.03933	3.1478
2.10773	0.466867	1.62853	0.5326
2.03153	1.67867	0.9934	1.32807
0.587933	0.599133	0.947467	1.3266
1.81687	1.97167	1.934	1.97567
1.41313	0.443867	1.31887	2.25187
0.726067	1.81447	0.489267	0.951467
0.892333	2.25733	1.4696	1.19487
1.78413	0.417467	0.6672	1.67727
1.48433	1.36193	1.7092	0.902933
0.3656	1.52293	2.02113	1.85647
1.7292	1.65213	1.60193	0.501467
1.09107	1.4562	1.48713	0.260333
1.21187	2.19007	1.0026	1.91373
1.95587	1.98073	1.26033	0.621267
0.7814	0.325667	2.17513	0.6694
0.629133	0.390467	2.561	1.05007
2.96247	1.1394	0.7958	1.01987
1.44193	0.735333	2.67013	2.33013
0.697133	0.321533	1.3614	3.80513
1.55573	2.25187	1.70267	1.15987
0.891333	1.12647	1.87113	1.93107
1.71527	0.7148	1.31527	1.58533
0.540333	1.40947	1.26027	1.26533
0.744333	1.23207	1.59387	2.05733
1.531	1.36307	1.0372	1.35973
1.08773	1.75933	1.664	1.9504
1.44533	1.46653	1.61313	1.2388
1.107	1.53393	1.4752	0.677667
1.53133	2.309	0.8396	1.57213
1.08447	1.52127	0.624067	1.62987
0.7582	1.10247	0.863267	2.04833
1.5756	1.6174	0.9244	0.756
1.38353	0.689867	1.35827	1.32553
1.51533	1.94953	1.3158	1.33587
2.13093	1.50793	1.92667	1.0758
1.73993	0.765133	1.3376	1.26233
1.06573	1.8674	1.59207	1.79773
1.58733	1.88767	1.09007	1.3404
1.1288	0.307333	1.52227	0.9316
1.10333	0.836533	2.73433	1.4322
0.793933	0.3452	0.451467	0.809667
1.40807	1.53927	1.65953	1.5846
1.19873	0.239467	2.14427	1.47753
2.10213	1.38887	1.61847	2.49433
1.5916	2.00187	1.5198	1.24453
1.17793	0.840533	1.3706	0.188533
1.56567	1.4568	1.65287	1.5624
1.26867	1.61587	1.34273	1.95627
1.4068	2.33887	1.4998	2.04293
1.86827	0.843533	0.893667	0.6912
1.63793	2.55687	1.31813	1.13393
0.9126	1.95513	1.55767	1.02093
2.1392	1.62353	1.45427	0.6112
0.931933	1.67327	1.39353	2.0726
0.313933	1.2946	1.13133	1.5486
1.39093	1.2032	1.22207	1.7392
2.02853	1.13393	1.68727	1.28327
0.9098	1.18167	1.51553	1.6836
0.804867	1.4946	2.01733	0.798133
0.878733	1.687	1.3174	1.02653
1.88887	0.271933	1.83287	1.082
1.18013	1.53887	0.639067	2.32293
0.495267	2.719	0.888467	1.48333
0.785333	1.6744	1.5818	2.00533
1.2774	1.92647	1.56747	1.034
1.67147	1.20327	0.946867	0.8294
1.165	1.5684	1.05373	0.304933
0.222	0.466467	1.6002	1.88753
2.22487	1.55407	1.1508	0.3848
1.17687	1.48733	1.52133	1.76533
1.12467	1.0464	1.7092	1.15487
2.0462	1.44313	1.087	1.73587
1.6658	0.649933	1.5316	2.28173
1.16533	0.833133	1.24347	0.725467
2.10107	1.4586	1.7028	0.5932
0.5974	1.6624	1.60407	1.51573
2.99493	0.758667	0.896533	0.735
0.7382	1.04947	1.0322	1.81113
1.83167	1.2032	0.571733	2.1318
0.447133	1.32107	0.865333	2.12247
2.27013	1.37647	1.32567	1.4948
1.67453	0.502667	2.27527	1.24207
0.45	1.99227	1.92387	0.709133
1.55873	1.53873	1.36827	1.32913
0.5554	1.12127	2.09647	2.12127
1.85273	0.525467	1.5078	2.07907
1.8916	1.22487	1.0188	1.74467
1.48673	1.48567	1.77233	1.96067
1.99027	1.7594	0.7624	1.03673
1.67633	2.13213	1.56607	1.75693
1.826	0.8256	2.41567	1.68927
1.08053	1.2458		1.54587
1.62753	0.584		1.44947
0.507733	0.232		0.680667
0.994533	2.1402		1.3328
1.61	1.40713		1.58667
1.7014	0.666		2.4454
0.772467	1.63867		2.57887
1.08687	1.11327		2.3294
0.985733	2.08513		0.850467
0.4962	1.51367		1.9798
1.282	2.05787		2
1.59973	1.72387		1.56247
1.0654	2.32807		1.0752
1.38067	0.855133		1.3492
1.1768	1.96547		2.18313
0.613533	1.71813		2.56087
1.609	1.38993		1.17967
1.21093	1.62473		1.40367
0.8706	1.32013		1.35633
1.2894	0.528133		1.1134
0.703267	1.38133		1.36687
1.56527	1.4044		1.81693
0.9982	1.5618		1.9046
0.468467	0.5228		2.7064
1.59333	1.88253		2.38673
1.86173	1.019		1.63313
1.38673	0.399733		1.17527
1.411	1.0514		0.537867
2.1938	0.521467		1.3306
1.09753	0.646933		1.22027
0.803667	0.877733		2.88287
1.33607	1.83633		1.57873
1.74513	0.763733		1.4576
1.40053	1.35633		1.62773
1.2286	0.874667		0.493133
1.08807	1.28993		1.06527
0.548067	1.7394		0.740267
1.6848	0.519667		1.12713
1.4986	1.09347		1.69087
1.16107	2.1486		1.53127
0.861133	0.3838		2.98427
0.8438	1.2942		1.72593
0.586533	1.35007		0.864533
1.04647	1.09667		1.26273
1.59793	2.0862		2.03767
1.66893	1.9126		1.88107
1.175	2.65053		1.42913
0.756733	0.4946		1.678
1.20227	1.03293		2.4936
1.86367	1.66287		0.999333
1.6394	1.09373		2.15773
1.18007	1.53293		2.4476
2.06613	1.6792		1.82333
1.23367	0.473667		1.9248
1.43527	1.03553		0.589533
1.39647	1.36487		2.01533
1.5062	0.5414		1.19033
1.9168	1.00327		1.47233
0.794067	1.73193		2.00127
1.26947	1.84167		1.39753
1.92153	0.441533		1.56593
0.323067	2.05507		1.75767
0.955	1.60227		0.7344
0.789667	1.58973		1.79033
1.92607	0.363133		1.96567
1.40253	1.66287		1.38407
1.66893	1.6888		1.18007
1.3262	1.28527		1.12647
1.71907	0.5026		2.86007
2.205	1.44127		1.18067
1.1136	2.35993		1.30233
1.681	1.01407		0.747733
1.48347	0.8796		1.2264
1.78627	1.83407		1.57127
1.11707	1.75947		1.65473
1.77527	1.55307		2.02313
1.57927	0.525333		1.6152
1.6078	0.843933		1.87553
1.76993	1.27427		1.11153
1.87647	2.35293		1.36407
1.99273	1.44507		1.41573
1.27473	2.30427		1.68687
1.9742	0.224933		1.2648
1.067	1.1152		2.803
1.51153	1.71293		1.2382
1.20607	1.46973		1.6618
1.42647	0.7016		1.30473
0.4866	0.8832		2.06447
1.55667	1.1072		1.57853
1.31087	1.76187		2.903
1.66647	2.24827		0.639667
1.4562	1.47887		1.75053
1.00247	1.49967		1.27393
1.895	1.25033		2.42313
1.82827	0.502		1.54173
1.22233	1.48993		1.59133
1.34453	2.22173		1.93687
2.9728	1.58353		1.6996
1.05013	0.818		1.6072
1.05047	2.44873		0.496867
1.79213	2.14493		2.1598
1.57947	0.642667		1.1734
2.08947	1.42193		1.5454
1.164	1.3036		1.4616
1.36913	0.809467		1.8126
3.17893	2.6792		1.12713
1.08413	2.13327		1.82507
1.67593	0.8318		1.1566
1.46213	1.7232		0.619933
2.536	0.565733		1.61593
1.38127	0.518867		1.66133
0.3548	0.463267		1.58027
1.79273	1.8858		1.5896
1.44253	0.881333		1.31213
0.932067	1.3074		1.25353
1.27833	1.9372		1.0204
1.56427	1.983		1.43967
1.6448	1.63813		2.4072
1.33853	1.15867		1.63047
2.01453	1.092		1.33353
0.425333	1.8026		0.739067
1.1414	1.44147		1.88213
0.721467	1.71647		1.98167
1.87207	1.09487		0.3136
1.50787	1.17487		1.07727
0.726	0.8792		1.70167
1.37167	2.50733		1.58813
1.6192	1.36507		2.10773
0.7542	0.923733		1.0586
1.71513	1.23913		1.19913
1.67593	2.01913		1.0672
1.55187	1.19387		2.00733
1.97853	0.2166		2.14167
1.73627	1.7448		0.858867
1.19533	0.598533		0.944933
0.8054	0.401133		0.9686
0.982667	1.7236		1.22533
0.708133	1.7594		0.314333
0.587667	1.5898		2.0814
1.76927	2.09567		1.6222
1.983	1.16567		0.792467
1.04253	1.15793		1.7978
1.39593	0.3944		1.72933
1.75133	1.851		0.7274
1.8142	0.601867		0.4806
1.74147	1.52707		1.7902
1.96913	2.00927		0.519
1.1948	1.692		1.6674
0.728333	1.67587		1.99513
1.67147	1.601		1.8308
0.798533	1.83233		2.14027
1.7434	1.14953		0.414933
1.342	2.41487		1.61713
2.2314	1.57613		1.67553
1.69767	1.5974		1.03853
1.03273	0.6352		4.4204
1.36453	1.4466		1.78133
1.18627	1.51427		1.7064
1.2572	1.2502		1.05587
2.1504	0.270133		1.41267
1.98607	1.70313		1.31307
1.35267	1.0368		1.53727
2.55747	0.304133		2.32513
1.4626	2.16287		1.15107
0.2278	1.89707		0.8838
1.72233	1.3674		0.9954
1.58627	1.67847		1.72053
1.66993	1.57407		1.4312
1.05227	0.958267		1.9044
1.07193	2.16573		1.78753
0.424	1.988		1.47253
1.12833	2.2852		0.792667
1.48187	0.953067		1.16173
0.674267	1.94687		1.9564
1.0304	2.13287		1.26027
2.27753	0.864933		0.933133
1.07233	1.33413		0.7748
1.03213	2.402		1.2976
0.210533	1.57907		2.1774
1.7784	1.75327		1.86387
0.992067	1.44193		1.22153
1.41007	1.9998		0.673733
1.65133	1.08613		2.07387
1.55427	1.75513		1.857
1.93193	2.08407		1.77407
1.3574	1.6522		2.053
1.24167	1.6308		1.25433
1.05253	1.93227		1.43327
0.722667	1.79087		1.56587
2.01927	1.4736		1.877
1.7562	2.20533		1.05213
1.46873	0.6952		2.67513
1.13733	2.02407		1.40827
1.88753	1.71		1.05433
0.494067	0.8222		2.22247
1.00013	2.01413		2.59107
1.08313	1.92567		2.26367
4.56727	1.4136		1.68907
1.5462	1.56713		1.9502
1.26227	1.58107		1.41233
1.1476	1.64773		1.19627
2.10907	1.82967		1.31713
1.40347	1.7466		2.5846
1.09533	1.70007		1.5434
1.10167	2.41193		1.9514
1.12587	2.09607		1.66
0.663267	1.48247		1.60493
1.24073	0.7604		2.02287
0.8172	2.18093		1.1942
0.3446	1.43333		2.2986
1.102	1.9672		1.1284
1.5042	1.34847		2.06313
0.724733	1.582		1.74287
1.60707	1.57787		1.8816
0.520733	1.07033		1.33193
0.885933	2.48627		1.70373
1.6854	0.958667		2.46547
1.72727	1.28567		1.65327
1.5276	1.571		1.11987
0.867467	2.5114		2.6408
1.28193	2.0616		1.0552
0.390733	2.4508		0.663333
1.207	1.18133		1.61653
1.47	1.58807		1.15973
1.64013	1.18253		1.967
1.2444	1.50253		2.09673
1.31407	1.8676		1.38373
1.6374	2.0334		1.2176
1.31387	0.837867		1.4474
1.01187	1.92793		1.46667
1.53733	2.4688		1.53713
1.54027	2.2316		2.66227
0.9092	1.61787		1.23953
0.472333	1.6368		2.00367
0.395133	0.5598		1.1826
1.17533	1.3154		1.38193
0.700067	1.53647		0.707267
1.4008	1.5634		0.683133
1.1454	1.78887		1.73047
0.303733	1.3722		1.3296
1.6874	1.14387		0.492933
1.351	0.686133		2.25467
1.5186	0.586267		1.90853
0.900533	1.32513		1.27853
0.7658	0.681467		0.7492
0.879133	0.598867		1.08953
1.68847	1.8636		1.61113
1.831	1.64033		2.9802
1.78707	0.245133		0.3066
0.513267	1.56		1.672
1.46693	0.345333		1.11833
0.887533	1.17213		1.63193
1.30487	1.25133		1.5674
0.554	1.24387		2.31813
1.15067	1.36847		1.4072
1.21467	1.91073
1.56533	0.764133
1.54653	1.21253
1.35447	1.70107
1.6338	2.41493
1.63553	0.859
0.8226	0.893067
2.0932	1.37167
1.9932	1.19587
1.39007	1.85773
1.8422	1.74707
1.08633	1.62433
1.19573	0.5938
2.24007	1.94587
1.6754	0.256533
2.08053	1.554
1.2036	0.965333
1.38593	1.3958
1.88713	1.28567
1.378	1.55953
1.49407	1.557
0.502867	2.7832
1.54593	1.726
1.79607	0.591533
1.68667	1.58807
1.791	1.49127
1.33047	0.5008
1.6864	1.42027
0.931133	0.836733
1.832	1.93073
2.02687	1.24087
0.602333	1.9878
1.414	0.9588
1.48527	2.16973
1.28633	2.0214
1.5642	1.54547
1.59713	0.63
0.635667	0.6806
1.65853	1.84613
1.7928	0.2742
0.861533	2.28467
0.852333	1.1102
2.077	1.31407
2.18427	0.951933
1.39307	0.8176
2.75073	0.904267
1.35647	1.09207
1.28773	2.15413
0.468533	1.48853
1.204	1.8798
2.448	0.712667
1.09833	0.720467
1.47207	0.952733
1.25167	1.01893
1.89913	2.23033
0.9332	1.4018
1.31507	0.465933
1.72347	0.587733
1.22807	1.49567
1.5266	1.881
0.970667	2.12233
2.228	1.54167
1.6814	0.871267
1.19373	2.29033
1.808	1.18173
1.48413	2.08827
0.399	2.31367
1.27273	0.9596
1.1	0.467067
1.7542	2.56827
1.8744	1.05887
1.1296	2.21213
1.41213	1.43233
0.406	1.25773
0.8584	1.12127
2.05167	1.44027
1.7214	0.8306
1.78807	0.231867
1.878	0.9114
0.816	1.08013
1.2146	2.69307
1.77107	2.70433
1.85587	1.54307
0.656867	1.33933
1.7874	1.63853
1.25593	1.1204
1.2498	1.6508
0.896133	1.10593
0.772867	0.526733
1.3784	1.12533
0.393267	0.410533
1.6042	0.3262
0.4106	2.00167
1.62993	1.0144
0.796467	1.4764
1.07047	1.1714
1.49767	1.88547
1.39793	1.75487
1.06827	1.52333
1.84413	1.15467
1.54507	2.41567
1.2838	1.51487
1.04747	0.320733
1.2876	0.675067
0.9978	2.0028
1.3682	2.04173
1.11847	1.03913
0.924467	1.54347
1.44807	2.0662
1.6492	1.6492
1.3292	0.2482
0.7412	0.8676
0.440333	2.10727
0.627333	1.68893
1.98927	1.124
1.83767	1.37913
1.75173	0.630133
1.17627	0.641467
1.31613	0.505867
0.656733	1.3452
0.589	1.6594
1.07587	0.506733
1.7984	1.52733
1.30467	2.0472
2.15187	1.60047
1.57567	1.89113
0.541267	1.59693
1.82207	1.03973
0.498	1.5612
1.87847	1.87307
0.951333	0.256467
1.21047	0.4546
1.81713	1.07413
0.731733	0.4644
1.27107	2.12607
1.86287	1.22167
1.48473	1.2668
1.98113	1.98247
2.5158	2.0044
2.167	2.41607
0.9154	1.90333
1.23673	0.7508
1.99733	1.9588
1.45313	0.4402
0.8436	1.4078
1.3922	0.756267
1.7718	1.529
0.331133	1.71993
2.1058	0.243667
0.449067	1.579
1.72667	1.75273
1.27487	1.2458
0.549533	1.43773
0.9506	1.68027
0.696	1.50653
0.701467	1.09373
1.7862	0.790867
1.5286	1.44993
2.08253	1.64767
0.877133	0.929133
1.50207	1.78467
1.33313	1.25413
1.20267	2.3294
1.12413	0.7592
1.17833	0.408867
1.46473	1.21313
1.4532	0.888133
1.51693	2.3248
2.21693	0.571467
1.38847	0.7504
1.6106	1.29207
0.363867	1.45847
1.387	1.4196
1.03027	2.18433
1.49513	2.468
1.72767	2.66747
1.37567	1.83607
1.1222	1.64553
0.7158	0.8092
1.75747	1.36567
1.3968	0.63
1.06613	1.58707
0.924867	1.5046
1.12367	0.617933
0.843667	1.3268
1.167	2.00927
1.66333	2.28213
1.41187	0.569133
1.894	0.323733
1.51447	2.1044
0.514467	0.755533
1.5466	1.19473
0.970667	1.98473
1.29887	1.9698
1.6064	1.926
1.10993	1.99687
1.56807	1.25113
1.15933	0.327733
1.3192	1.9426
1.5084	0.337533
1.85587	0.697867
1.70587	2.08193
1.70327	0.507067
0.3662	1.3546
1.57793	0.653733
0.234133	1.8548
1.395	1.49707
1.31327	1.97753
1.1868	1.2182
1.052	1.6772
2.15793	0.785333
1.7662	2.0524
1.28287	0.628467
2.07467	1.38327
1.8078	1.80753
0.24	1.29293
1.7622	0.6104
1.50873	1.78147
1.0046	1.13173
1.77333	0.460533
1.06953	1.83093
1.993	2.05387
0.8858	0.835867
0.940933	2.01373
1.8656	1.09493
1.9608	0.624467
1.58113	0.723933
1.73633	0.355867
1.27667	1.50367
2.2318	2.4018
1.3268	1.36587
0.786867	2.01387
1.75367	1.36593
1.59387	1.19913
0.909267	1.80267
1.36033	1.8424
1.48233	1.79787
1.356	1.5704
1.7754	1.667
1.1234	1.0836
1.60113	1.14913
0.626267	0.7144
0.375133	0.589467
0.986467	1.17473
1.01107	0.4366
0.8694	1.1152
1.23273	0.9662
1.27487	1.02967
1.56187	2.05687
1.7244	1.2264
1.97453	1.99447
1.48767	2.05973
0.579867	0.675733
1.1744	1.205
1.0808	0.5148
0.710067	0.9004
1.73347	1.16593
1.36327	1.3888
1.4534	1.98913
1.21893	0.765267
0.781067	1.44833
1.2038	1.57373
1.56747	1.0442
1.89793	2.00153
1.09193	1.08267
2.1776	1.64827
2.2566	0.658333
0.598733	0.769333
1.11927	1.86493
0.988133	1.132
1.50687	1.90673
1.48053	1.1202
1.68607	1.7864
1.45353	1.25187
1.49293	1.1338
0.489533	0.5756
1.49667	1.4614
1.05133	0.926733
1.1432	1.4668
1.33793	0.4906
1.21873	2.951
1.083	1.07673
1.83793	1.46953
1.51007	1.6668
1.66567	0.493333
1.62653	1.68213
1.61093	1.26793
1.42413	1.0688
1.15693	1.48747
1.4262	0.667467
1.4012	2.49653
1.35933	1.59473
2.4186	1.95373
2.1174	1.75907
1.46487	0.810333
1.67027	2.0498
1.3626	2.02453
1.93367	2.3394
1.20767	2.26593
0.91	1.2646
1.488	2.10987
1.40447	0.678133
1.895	1.74113
1.66147	1.0184
1.92993	2.04393
0.656067	2.12453
1.03127	1.28087
0.7634	0.496667
0.854467	0.681067
1.59873	0.680333
0.953667	1.59227
1.36133	1.3828
1.55413	2.06053
1.71193	1.30607
1.24193	0.6052
0.550933	1.32727
1.99373	0.3534
1.5106	0.169933
1.00747	1.82113
0.619933	1.11453
0.9446	1.3234
1.42293	1.05893
0.272267	0.938733
0.490533	1.0246
1.28073	0.998133
1.74513	1.46767
1.64993	1.91193
1.01173	1.32487
1.35107	1.699
0.407467	1.58367
1.1814	2.03873
1.3352	1.64
0.9036	0.5194
0.684267	1.5518
1.2642	0.361067
0.630933	1.66553
1.9226	1.6828
1.29307	0.6466
1.68793	0.8492
1.63673	0.953267
0.526	1.978
1.1104	1.2562
2.04993	1.71167
0.303533	1.39647
2.35307	1.8512
2.02133	2.052
0.250333	0.6602
1.0456	1.25353
0.5734	1.26593
1.01267	0.698333
0.44	1.59553
1.45647	2.47673
1.3182	0.5442
2.14187	0.4738
1.66347	1.00707
1.56247	1.8346
1.20453	1.1306
1.5622	1.58507
1.8664	1.51987
1.0286	2.4788
1.3898	2.02233
1.20653	1.2514
0.489267	2.09587
1.41693	1.34353
1.1502	1.94807
2.05227	1.271
1.02927	2.10547
0.721267	0.3704
1.50993	1.49633
1.49753	1.94153
1.741	2.27647
0.7576	1.37947
0.860733	0.480667
1.18253	0.658533
1.3792	1.6474
0.6474	0.721333
1.74287	1.91313
1.21133	0.673733
1.55033	1.71473
1.35633	1.78
1.36407	1.11807
1.05533	0.909067
1.8932	0.6326
2.06147	1.6248
1.22533	1.34167
2.0686	1.7704
0.364667	1.3388
1.17013	0.692
1.56473	0.988467
1.21	1.1148
1.26907	2.20267
0.942667	0.7132
1.47353	1.33727
1.28333	1.46053
1.10353	0.636667
0.8918	1.85773
1.66247	0.4744
1.19033	2.19813
1.4282	1.4642
1.0128	0.818
1.13747	2.07547
1.53647	0.571733
1.9046	1.94033
1.31493	1.33393
0.370067	1.57453
0.747067	2.23313
1.483	1.69107
0.9494	1.87133
1.07127	1.86353
1.1244	0.9882
0.950533	1.22567
1.62513	1.4504
1.22087	1.20613
1.34987	0.848733
0.195867	1.19787
2.50953	1.63667
0.8084	0.613267
0.898533	0.926267
1.99167	0.869867
1.79033	1.2858
0.901267	1.56647
1.71447	1.57427
1.30393	1.342
0.329333	1.08433
1.442	1.56407
1.1016	1.21947
1.89547	1.26367
1.01633	1.6162
2.22967	1.6448
1.1444	1.26727
1.08807	0.994333
2.8758	0.327267
1.68013	1.5806
1.6366	1.86593
0.5398	0.534733
1.26387	1.2106
1.2968	2.64827
1.37213	1.55587
1.54027	0.478
1.15567	1.8058
1.64187	1.7448
2.17767	1.95027
1.157	1.59613
1.70653	1.53647
0.338733	0.3682
0.715	1.20927
1.97833	1.37693
1.58427	1.1194
1.0554	0.510267
1.67267	1.21087
0.741533	1.36967
1.41747	1.71053
0.453533	1.3972
2.20987	0.680933
1.61607	1.8394
1.74813	1.2454
1.25467	2.47007
1.38287	1.86427
0.978333	2.1236
0.537267	1.7368
1.1276	1.42173
0.258533	0.2992
1.47173	1.32953
0.777933	2.37373
1.10213	0.5604
0.806267	1.45293
1.4092	1.7962
1.36	1.1262
0.96	0.343667
1.55373	1.28787
0.842067	0.606867
2.06027	1.74833
1.7534	1.5076
1.5904	1.94047
1.49793	1.42973
1.49367	2.10667
0.596467	1.85013
1.05587	2.03527
1.20187	1.40933
1.00407	2.13393
1.54447	1.87873
1.93353	0.4694
1.6644	1.6158
1.83953	1.0686
0.320267	2.54527
1.35853	1.33873
1.41047	0.879267
2.3	1.555
1.85333	0.971733
1.36933	0.2674
0.3246	0.5404
1.638	2.69927
2.2924	1.34327
1.13947	0.418667
1.51187	1.61
1.5762	2.03153
1.03813	1.26353
1.81993	2.40993
1.2672	1.858
1.0894	0.209667
1.5866	0.9554
1.1452	0.6192
1.7162	1.66653
0.824667	1.48767
1.8922	2.04093
0.514933	1.48253
1.385	1.875
1.73987	1.29047
1.33767	1.91427
0.914267	1.82133
0.733267	1.71147
1.2714	1.6688
1.08273	2.39727
1.49213	1.656
1.116	1.36913
0.874667	1.59193
1.58527	0.686467
1.50473	1.8686
2.11687	2.55253
0.823133	2.11813
1.38447	1.1196
2.06853	1.0942
0.535933	1.67667
0.800333	1.5942
1.99127	1.5754
1.3144	1.46807
1.09687	1.45733
1.2926	0.8842
1.204	1.89493
2.3718	0.264
1.56087	1.1956
1.30313	0.2464
1.47907	1.16933
0.3464	0.638533
0.902867	2.3242
0.532267	2.24873
1.2462	1.4904
0.6496	1.07233
2.26653	0.622
1.33993	1.0236
1.2172	1.10087
2.01527	1.83447
1.302	1.83833
0.7638	0.619467
1.45953	1.60233
1.432	1.6146
0.9668	1.66847
1.49167	0.9788
1.9552	0.9056
1.64733	2.17407
0.6436	1.32307
1.468	0.7084
0.849133	1.42107
1.31247	0.922933
1.4636	2.76973
1.56053	1.84867
1.2486	1.98853
0.7388	1.4944
0.478933	1.17553
1.55553	2.32547
1.1912	1.49927
1.38387	2.16813
2.11427	0.5114
1.87867	1.63407
1.95153	1.7794
1.75627	1.05693
1.8296	1.52633
1.2178	0.654733
1.27993	2.18193
1.3274	2.7232
1.53447	1.86427
1.6528	1.45527
1.1562	0.565267
0.639933	0.832733
1.0086	0.8478
0.928333	0.7938
1.369	1.06353
1.148	2.05727
1.54953	1.7416
1.68913	0.276267
0.708067	1.73933
2.13587	0.8434
1.39793	1.49127
1.66093	1.7756
1.58027	0.417733
1.58387	1.90633
1.39667	1.6116
0.7758	0.697933
1.82353	1.75887
2.2072	1.2922
0.8588	0.504
1.2724	1.5168
1.10293	1.49813
1.312	1.85127
1.91553	1.25487
1.10013	0.595067
1.9026	1.19407
1.10307	2.04353
1.3054	1.037
0.9512	1.62013
0.7844	1.50673
1.17707	1.82907
0.7614	2.16173
2.15513	1.28087
1.14293	1.94067
1.61687	1.27573
0.365	0.525333
0.6884	2.01773
1.1788	0.454067
1.61033	0.620067
0.824733	1.63927
1.45	2.219
1.77173	1.19633
2.22533	0.697667
1.23673	0.9404
0.326333	1.937
2.2082	1.3942
2.2112	1.6538
2.0614	1.78833
1.67807	1.35673
1.68407	1.363
1.73987	1.2066
2.59627	0.960067
2.24187	1.69373
0.672733	1.428
1.68153	1.40553
2.07747	0.8008
0.488533	1.6342
0.594467	0.7094
1.6872	1.10487
0.3724	1.71927
1.7052	1.71967
1.07067	1.72713
1.69187	1.868
2.3766	1.669
1.85453	0.966
1.1304	0.637533
1.411	1.09833
2.04047	1.2402
0.736333	1.64133
1.48413	1.04507
1.6884	0.285733
1.46153	1.75493
1.51173	1.73333
2.26273	1.56007
1.3848	1.9802
1.37353	2.3682
1.29107	0.955933
1.11807	2.0392
0.616333	1.0742
1.7368	0.7846
1.106	1.57127
1.10507	1.61413
0.980933	1.6652
2.05447	1.9668
1.2824	1.8424
1.72713	1.19727
0.8648	1.72607
1.02347	1.31553
2.39313	1.359
0.3204	2.08873
1.66587	0.458067
2.01013	0.801067
1.7932	0.621733
1.58813	1.49013
0.355267	1.9078
2.07293	1.16827
1.9382	1.57387
1.4364	2.31493
1.41727	0.225667
0.927	0.275467
0.9166	1.4566
1.6644	1.18227
1.13087	1.86267
1.19947	1.83367
1.347	1.88813
0.6686	2.44107
0.531	1.30007
1.62253	0.600867
1.1358	1.99113
1.70373	0.605333
1.83533	0.745933
0.3514	2.502
1.7526	3.52633
0.5536	2.0074
2.1726	1.95193
1.25913	1.56247
1.7118	1.8426
0.363533	1.63747
1.161	1.22113
1.0768	0.302267
1.66567	1.777
1.80753	1.196
1.3532	1.8756
1.37573	1.18007
1.44587	2.2038
1.3922	0.5498
1.54207	1.35973
0.25	1.6636
0.658	1.14713
0.8322	1.20013
0.945467	0.734067
1.721	1.73307
0.519467	1.74633
1.88413	1.15493
1.784	1.36613
1.5454	0.539
1.83473	1.82153
0.444133	1.56913
0.918467	2.20793
2.4968	1.18833
0.330133	1.406
1.7172	1.37433
0.249733	0.4992
1.752	2.239
1.5796	0.7922
1.36147	0.723733
1.18493	0.913867
0.598933	1.73293
1.2284	1.22353
1.513	1.65293
1.59967	1.71887
1.37007	0.2582
1.40947	1.79153
1.318	1.59487
1.61327	2.395
0.8234	1.08547
0.7672	1.18873
1.21473	0.2354
0.821333	1.50247
1.42987	2.40933
0.744533	0.584333
1.5738	1.01553
1.51527	0.818933
1.1604	1.83833
0.875933	1.72673
1.17913	1.14433
0.9388	1.79633
0.287867	1.66727
1.47247	1.68447
1.50933	0.358067
1.54167	2.31707
1.68953	1.4144
1.3402	1.67173
0.850467	1.9468
1.50387	1.23607
2.1346	1.59507
0.636667	1.74847
1.24453	0.899533
1.44133	1.57167
1.502	2.03127
1.4978	1.20367
1.8192	1.43653
0.251733	0.390267
2.01113	1.4126
1.2726	1.78833
1.57913	0.4608
1.64387	1.037
1.5108	0.7722
0.889067	1.67007
1.4746	1.78227
1.35573	0.456933
1.6368	2.4324
0.726267	1.3986
1.6512	1.74353
1.56473	0.579133
2.02953	0.251867
1.16753	0.833267
0.603133	2.0876
2.3658	0.385
1.1778	1.98813
1.42107	1.71527
1.38327	1.8
1.795	0.441333
1.56973	1.65953
0.646	0.749733
1.50933	0.844467
0.977467	2.18747
1.1664	1.69413
1.02287	2.25053
1.05767	1.39153
1.51153	1.22233
1.68013	0.639467
1.62387	2.00207
1.37707	2.1832
1.71187	1.4822
1.9214	1.22647
0.613733	0.380067
2.06887	1.12813
1.3122	2.42787
1.50213	1.93107
1.61573	1.96207
1.26087	1.7874
1.63067	1.66273
0.7556	0.993933
1.35273	2.00893
2.08067	2.2736
1.22393	1.81787
1.63953	1.5912
1.3544	1.82327
1.65213	0.311
1.93193	1.53613
0.5774	1.10167
1.13467	1.61093
1.09267	0.7538
1.26747	1.55033
0.979667	2.03453
1.1822	1.8388
0.9336	1.37773
1.59607	0.873733
0.273133	1.8726
1.661	1.84827
1.5382	1.01493
1.82653	1.04253
1.3112	1.89293
1.52127	1.10053
1.11187	1.41513
1.21393	1.10413
1.0882	0.8848
1.29927	1.4336
0.766533	2.30107
1.00527	0.564
1.64813	0.583867
1.703	1.96553
1.4762	0.237
1.4644	1.8814
1.14387	2.21893
1.48327	2.1204
1.40813	1.89947
0.903133	1.42007
0.816933	1.1756
1.45993	1.8854
1.879	1.26247
1.01653	0.951933
1.0878	2.08453
1.2194	0.5762
1.9022	0.720067
1.70907	2.01067
1.30333	1.43047
0.880533	1.2124
0.879467	0.489867
2.05873	0.992067
0.2138	2.01207
1.3164	2.1584
1.7468	1.6196
1.02467	1.27413
1.3846	1.81273
1.13693	0.6594
1.8612	0.263333
1.6838	1.93727
1.17967	0.5782
1.34247	0.383067
1.6042	1.23987
1.2238	2.42
1.7776	1.26607
1.29253	1.45273
1.68433	1.34893
1.18673	1.6586
1.25433	1.10027
1.9148	1.05713
1.984	1.21273
1.08833	1.16527
0.853067	0.648333
0.435	1.99253
0.845533	0.647
1.81713	1.74567
1.343	0.782667
2.0446	1.65767
0.6116	1.90447
1.5968	1.13507
1.05487	1.54907
0.6508	0.679133
2.07527	0.622067
0.531533	0.8406
1.50353	0.489267
1.30633	0.551933
0.800467	2.15633
2.5964	0.9436
0.6766	0.525533
1.26747	0.957467
1.56807	1.61213
1.584	1.59287
1.60313	1.12513
1.23593	1.4178
1.99653	1.57207
0.519467	1.32333
1.2722	1.608
0.867333	2.06593
1.327	1.79767
1.13487	2.2626
2.17473	0.528067
1.00067	0.6712
1.79007	1.71413
1.16953	2.13327
1.6882	1.48227
1.53127	0.635067
0.4118	0.7942
1.37567	1.05793
1.11393	0.302733
1.15727	1.29853
1.90473	0.293467
1.1922	1.77207
1.13407	1.7318
0.3332	0.737267
0.446533	0.806133
1.46293	1.32993
0.885333	1.40487
1.57867	1.3082
1.301	1.7444
2.00573	1.17547
0.932333	0.5644
1.67253	1.626
1.79687	1.14053
1.49433	1.44813
0.909333	1.5304
1.78187	1.8808
1.6284	1.00713
0.509867	1.76847
0.9902	1.17393
2.01653	0.478733
1.45313	1.81607
1.87153	1.08733
0.654867	1.37833
1.4098	0.970133
0.390733	1.75247
1.87333	1.27413
0.846	0.933067
2.08353	1.36807
1.1842	1.68907
0.2982	1.56527
1.3142	1.56967
1.25753	2.29453
0.405667	0.555533
1.56573	1.293
2.83827	1.3452
0.9732	1.02113
2.08233	1.09287
1.93033	2.6786
2.8606	1.31533
1.92627	2.0542
1.0654	1.24787
1.79573	0.5524
0.4816	1.57493
1.70047	0.4902
2.1186	2.45553
1.359	2.89027
1.96267	2.04627
1.95713	1.161
0.542467	0.360533
1.70227	1.16693
0.883733	0.980933
1.04853	0.450667
1.31407	0.4022
0.773467	2.4664
0.623933	2.09893
1.25853	1.76433
2.5186	1.46153
2.06707	2.2056
1.8692	1.48213
1.6106	1.71867
1.3666	1.089
0.954867	1.89433
1.72	0.4294
1.71673	1.8762
1.87693	1.12707
1.46107	1.6788
2.2096	2.11007
1.693	0.833933
1.7378	0.770733
1.231	1.22133
1.85933	1.87493
1.11673	0.605467
0.8348	1.19733
1.73047	1.62647
0.635733	1.66187
0.304333	1.28627
1.78387	2.0648
1.13147	1.48073
2.267	1.0326
0.2722	1.52033
1.82207	1.73113
1.91933	0.9162
0.812533	1.56533
1.14713	2.40933
1.27247	2.4546
1.52293	0.8372
0.575733	1.287
0.2518	1.13747
1.19387	1.6174
1.90427	1.79127
2.2654	2.0528
0.404	0.921467
1.39547	2.86633
1.40933	1.31533
0.499867	1.11193
1.95873	1.3254
1.73967	1.66807
1.38407	1.37987
1.54533	0.5836
1.3268	1.7442
1.4772	0.496667
1.36907	1.66893
1.33493	0.940667
1.74553	0.381333
1.2304	1.89347
1.5806	1.94833
1.4434	2.36093
0.914533	3.41387
1.05267	2.52933
1.29747	1.14927
1.5028	1.5704
2.2868	1.79127
1.19227	0.298533
0.9412	1.53907
1.26753	1.0166
1.356	1.89767
1.52227	2.2266
0.3094	2.12607
2.2724	1.20813
1.20007	1.96353
1.751	0.6212
1.09273	1.79093
2.27547	0.330133
1.49047	1.40027
2.09053	1.9564
1.63233	0.7402
2.04293	1.44553
1.33433	1.2706
1.54413	0.775333
1.5402	0.5688
0.9968	1.69273
2.449	1.1948
1.555	0.521333
1.4368	1.421
1.77947	0.839267
1.53147	1.0658
1.51127	1.76353
1.0862	1.0014
1.39087	2.052
1.1816	0.639
1.856	1.88727
1.1454	1.8334
0.355533	2.1752
2.09707	1.6998
1.3398	0.720733
1.31913	1.0986
1.30133	1.82207
1.008	0.814667
1.78067	1.34867
1.81207	1.56727
1.72433	0.459267
1.06507	0.602
1.5376	1.644
1.58293	0.3152
0.713	0.563333
0.975533	1.67333
1.03727	1.77953
0.307267	2.04633
1.1386	0.947467
1.73493	0.304933
1.36433	1.20207
1.56533	1.55293
1.46407	1.54253
2.13833	1.44107
0.8444	1.45827
0.6118	1.30347
0.5444	1.86787
1.577	1.94027
1.52987	0.960333
2.20207	1.63433
0.525133	0.602067
1.30627	1.73713
0.550933	1.211
1.722	1.2226
1.04593	1.81233
1.38473	0.670133
1.55767	2.62847
0.7568	1.8548
1.65487	0.8914
1.35453	0.297733
0.917533	0.582533
1.29987	1.81993
1.1454	2.09073
1.63993	1.99727
1.24033	1.587
1.05927	0.685067
1.9672	1.7166
1.59033	1.3518
2.12173	1.6792
1.08187	1.04967
1.75047	0.693667
1.94027	0.244267
1.3908	0.907067
1.45113	1.00547
0.9898	1.86767
1.6938	0.919467
1.15527	1.69633
0.669133	1.3728
1.96587	2.0608
1.33327	1.61267
1.5778	1.82027
1.47233	1.3366
1.38593	0.359067
1.70353	1.6594
1.99573	1.84633
0.990667	0.7686
0.752	1.59073
1.79067	1.50693
0.740067	1.24073
1.53353	0.689
1.766	2.71287
0.587333	1.35853
1.79687	1.92927
1.43933	2.13667
0.500933	1.25273
1.83653	1.52447
1.25947	1.77887
1.27187	1.6456
1.43433	0.779733
1.1566	1.7334
1.953	1.8336
1.5972	1.37687
1.5518	0.325333
1.13507	2.12487
1.14753	1.15227
1.32547	2.36833
0.667467	2.6368
0.890533	1.1916
1.8236	1.38887
0.594933	1.368
2.16067	0.9016
1.14793	0.552867
0.9312	1.0844
1.697	1.964
1.3324	2.09007
1.69087	1.31673
0.816867	1.10607
1.63387	2.4558
0.4276	1.3726
1.2124	1.8754
1.6472	1.86213
1.19367	2.06887
0.32	1.73127
1.58193	0.494533
1.0644	1.3118
0.909	1.02513
1.11253	1.91033
1.1948	1.89427
2.5972	0.4884
1.4048	1.37487
1.45627	1.45013
2.4894	1.23913
1.80513	0.819
0.711733	1.0344
1.63473	2.06373
1.35613	1.54467
1.30933	1.4174
1.01327	1.74853
0.3924	0.702
2.86767	1.3354
1.50227	1.77993
1.031	2.35933
1.82873	1.65693
0.471333	0.3342
1.72253	0.552533
1.26893	1.21733
1.73593	1.6356
0.934067	1.1784
1.19253	1.9084
1.70333	1.26387
1.49573	0.824933
1.47547	0.413133
0.894333	1.3478
1.73407	1.65513
0.890333	2.1382
1.9522	0.378133
1.40147	1.30587
1.91587	1.7856
1.76513	1.78193
0.3326	0.7556
1.1722	0.860533
0.7998	1.10047
1.2898	2.29693
1.4628	0.1834
1.08567	1.40313
1.0526	0.927
0.358733	1.01287
1.66047	0.723333
1.211	0.3478
0.6764	1.72267
0.623867	0.635667
0.897667	1.93893
2.1012	1.144
1.58313	1.33873
0.913867	2.0156
1.61253	0.9968
0.575667	1.4218
1.0082	1.43973
1.20847	0.6212
1.21073	0.674733
2.27873	1.57087
0.408067	2.14207
1.464	1.1016
1.4902	0.642933
2.00907	0.487467
0.713733	1.7808
1.4398	2.10867
0.97	0.792067
1.20533	1.25993
1.2986	2.31833
1.41613	1.49847
1.695	1.74273
1.07753	2.37047
1.63573	1.0702
3.04667	0.4774
1.15167	2.1034
1.5082	1.50653
1.44987	0.805867
1.91967	1.21193
0.398733	1.50767
1.1918	1.54193
1.0932	1.49487
1.82533	1.61193
1.54067	0.403867
0.823533	2.02167
1.47967	1.2664
1.14547	1.41973
0.396333	1.93633
1.82293	1.87167
1.28013	1.137
1.99467	0.9762
0.481333	1.59873
0.961333	1.90547
1.08493	1.42167
1.6952	1.0518
1.03693	0.847
1.06167	1.78187
1.67987	2.09667
0.441733	0.401067
0.922267	0.432333
1.55287	2.2566
0.759	0.7624
1.90527	0.664333
1.35233	0.364333
2.49093	0.383067
0.387667	0.7062
1.44567	1.63927
1.29913	1.8908
0.616	1.31587
1.55513	1.67253
1.17727	1.66893
2.2574	1.5012
1.0344	0.382667
1.57667	0.8746
1.0694	1.1822
2.7596	1.32753
1.60693	0.779
1.97433	1.40067
1.6188	1.0052
1.4672	1.58293
1.09507	1.90933
1.13393	1.21213
1.61993	2.135
1.28007	0.674067
1.51413	1.72273
1.59987	0.5592
0.279467	1.66393
0.990067	0.414267
1.73427	1.77307
1.12887	1.4726
2.1034	1.97487
1.22547	1.69133
0.462733	1.08853
1.20267	1.24707
2.31513	1.28367
1.64293	1.758
1.15793	1.17813
1.22647	1.3406
0.896267	0.542667
1.3196	1.72627
1.1426	1.30487
2.27007	1.3876
1.48753	1.94913
0.8458	0.976667
1.84033	1.75547
2.12433	0.747533
1.09487	1.3876
1.96593	1.4668
1.21553	2.5324
1.12367	0.6948
0.996467	1.5098
0.582733	0.426467
0.574733	2.17073
1.79953	1.93413
0.903533	1.3572
1.64107	0.840867
0.494867	1.50893
2.05127	1.2166
1.587	1.05527
1.3906	1.03167
2.33587	2.32127
1.0192	2.3936
1.25133	0.9988
0.699333	2.06447
1.48387	0.427333
0.940733	1.60247
1.40887	1.2862
0.504533	1.2032
0.426467	1.12827
0.9944	1.86367
1.5294	0.4896
1.03487	1.54833
1.65593	1.75267
1.42893	0.638867
0.603733	1.51207
1.0082	1.84507
1.30413	1.81767
1.4416	1.58733
1.05133	2.0478
1.716	0.966733
1.1618	0.498267
1.32353	0.458867
1.69907	1.5944
0.742533	1.70813
1.5078	0.857133
0.696067	0.782067
0.7776	0.862933
1.40093	1.2486
0.393267	1.59673
1.15887	0.812933
0.551467	1.36393
0.741333	1.4872
1.1042	1.76953
1.02233	1.38227
1.34767	1.54887
1.32587	0.859267
1.3324	0.785067
1.1984	0.630267
1.4162	1.9684
1.11547	1.53547
1.72173	1.5988
1.439	1.986
1.7532	2.40827
0.829267	0.679733
1.22927	2.53133
2.0496	1.1166
1.27927	1.71847
2.07033	1.49007
1.4138	1.5416
1.18087	0.997467
1.764	1.92173
0.886267	1.94393
1.30047	2.89667
1.51993	2.2304
1.21253	1.59513
1.5846	2.13567
1.8262	1.238
1.166	2.59873
0.7298	2.0986
1.1012	3.4678
1.3972	1.54493
1.41747	2.0762
1.78127	2.17527
1.00707	0.847667
0.460267	0.742
1.3058	1.39447
2.10287	0.7956
1.60327	2.0018
1.90413	1.65027
2.12393	2.39773
2.16367	0.657
1.5188	1.925
1.2008	2.2412
1.33787	0.863267
1.49267	0.640133
1.1918	1.2002
1.1698	0.8068
2.02473	1.8712
1.1744	1.57947
1.6628	0.285533
2.09773	1.683
2.13787	2.5098
1.25413	0.539133
1.51793	0.722
0.993467	1.83307
1.26893	1.486
0.4056	0.6352
1.27627	1.4658
1.7578	1.35953
1.3438	2.16207
1.39527	1.28633
1.72307	1.6758
0.964067	2.2802
1.92947	1.1426
1.11287
1.5206
0.245933
1.27913
1.02393
1.23953
1.3454
0.638133
1.4836
0.3554
1.42033
1.42893
1.92627
1.6086
1.29473
1.92193
1.19573
0.996333
1.55067
[truncated: 125 more rows]

## Sheet: Fig2
A2058 Replication Fork Speeds (kb/min)
Untreated	ATRi-treated	HU-treated	WEE1i-treated	PARPi-treated
1.8058	1.18067	0.770867	0.505533	2.63413
1.05233	1.44387	0.327667	0.746667	2.02147
1.8686	0.748733	0.591867	1.16793	0.7488
0.8108	0.729133	0.295533	0.850267	2.02693
1.0438	1.25533	0.826	1.3378	2.44333
0.937733	1.03127	0.751267	0.740267	1.57253
1.26373	0.951867	0.6066	1.37047	1.37927
1.1064	1.22373	0.6064	0.2986	1.50253
0.674267	0.3442	1.04753	1.2972	1.75413
1.542	0.3548	0.447933	0.802933	1.16327
0.470867	0.802733	1.09367	1.86253	2.21293
1.06707	0.864333	0.538467	0.820733	2.56653
1.77433	1.192	0.386	0.765333	3.0606
1.234	0.862867	0.5912	1.23507	1.2768
0.345133	0.742867	0.566933	1.67327	1.90527
2.38073	0.601533	0.8544	1.354	1.04487
1.56927	0.420733	0.837867	1.1684	1.94587
1.2964	0.383667	0.843867	0.915	1.85593
1.90053	1.0448	0.935267	0.7828	2.96013
2.46433	1.18993	0.669067	1.17653	2.04147
1.21693	1.4442	0.581933	1.2784	1.58927
0.948333	0.879467	0.681	1.394	2.38247
2.43393	0.7526	0.368	1.7056	0.3944
0.879133	1.14187	0.7324	0.669133	2.00107
2.27173	0.758	0.3076	1.23247	0.491333
1.74713	0.728533	0.766867	0.6028	1.89893
1.2214	0.808333	0.229	0.554733	2.8068
1.11053	1.34587	0.606467	1.122	1.76433
1.41607	1.04147	1.47607	0.9068	2.6068
1.54533	0.620667	0.881067	1.75333	0.282467
0.820133	1.39467	0.6206	1.033	1.72627
2.17893	0.666867	0.598267	0.690733	2.28353
1.21493	0.9538	1.30687	0.892467	2.003
0.806267	0.833467	0.504467	0.948133	1.6118
1.2418	0.818333	0.545133	0.619467	1.98113
1.02273	0.484067	0.8934	1.2012	1.55953
2.03947	1.575	0.3234	1.32913	1.3856
1.74647	1.03747	0.545133	0.889667	1.50687
1.13433	0.8466	1.1406	0.290933	2.02267
0.8414	0.6924	1.0582	0.903267	0.444867
1.12967	1.14487	0.793267	0.7664	1.25127
1.75567	0.9254	0.642	0.887733	1.88367
2.238	1.04813	0.391333	0.9496	2.6872
0.542467	0.8592	0.572467	1.26873	1.75853
1.11667	0.3964	0.58	1.1264	1.87073
1.24053	0.8046	0.277867	0.6846	3.10547
0.786	1.03587	0.750467	1.1516	1.19067
1.18967	0.465067	3.22947	1.09927	1.9484
0.910133	1.59087	1.20287	1.0828	1.73953
3.09327	1.46813	0.5226	0.881667	1.06807
1.1126	0.342467	0.685933	0.9792	1.65327
1.199	0.870067	0.952933	1.67247	1.90707
1.51753	0.427867	0.485267	2.26353	1.924
1.09127	0.490467	0.685533	0.598333	2.0596
1.6316	0.550667	1.36147	1.22107	1.6886
2.62107	1.0884	1.54133	0.895467	2.553
1.46247	0.3826	0.7526	0.999333	2.60453
1.46653	0.580267	0.590867	0.408	1.07953
1.49507	0.657867	0.3296	0.690867	1.3972
1.10293	1.02393	0.7868	0.779	0.8968
1.3124	0.736733	0.324733	1.6884	2.43693
0.448933	0.804467	1.28767	0.974933	1.22173
0.7116	1.0268	0.689867	1.37613	1.56927
1.6442	0.996467	0.259533	1.43253	3.205
0.685933	0.820067	1.13993	1.04473	0.984733
1.49633	0.2594	0.362467	1.18467	1.6506
2.0078	0.980867	0.7048	1.90333	1.24
1.48767	0.825333	0.6874	1.17513	0.4494
2.11407	1.24407	0.728267	1.22293	2.7002
1.26933	2.18587	0.747467	1.41767	2.2194
1.8994	0.386933	0.735267	1.75173	2.06193
0.7936	1.02427	0.451467	1.00473	2.45673
1.07547	1.10047	0.9174	1.36633	0.623933
1.07367	0.6486	0.4546	2.32653	1.56027
2.066	0.5366	0.6804	0.857267	2.15367
1.76647	0.961333	1.12333	1.0506	2.50793
3.50407	1.63813	1.24373	1.29333	3.23147
1.07053	1.2818	1.38973	0.952667	1.91453
1.07913	1.12667	0.6092	0.6866	1.68193
1.40493	1.11407	0.466467	0.761667	1.5606
1.837	0.433133	0.902533	1.2878	3.2124
0.804533	0.299467	0.7758	0.521867	1.9492
0.707133	1.15473	0.315267	0.688933	2.1162
1.44087	0.6018	1.0476	0.9434	2.95287
1.72587	1.2536	0.991667	0.819067	1.95367
1.4958	0.462933	0.998667	1.09753	2.4124
1.26133	1.05227	0.526067	0.728133	2.3322
2.56193	1.16753	0.698667	1.0032	1.80613
1.4838	0.830333	0.787133	1.03433	3.0924
1.88553	0.577933	0.773733	0.996133	1.4546
1.44147	0.418133	0.4848	0.682467	1.07933
1.02853	0.583533	0.4142	0.876733	2.87173
1.98407	0.405933	0.522	1.31967	2.48107
2.43693	0.678867	1.73333	1.27513	2.3882
1.79367	1.93027	1.07247	0.885	1.3706
2.23173	1.2486	0.280133	1.38287	2.34007
1.27427	0.767333	0.906133	1.21987	1.897
2.42553	0.6172	0.3948	1.5038	1.1196
1.42293	0.737733	0.3702	1.1416	2.38173
0.3462	0.417667	0.739933	0.619533	0.786733
2.7976	1.10787	0.7474	0.958333	2.35447
2.33707	1.68727	1.4958	1.35867	1.9952
1.69433	1.14593	1.07973	0.319667	1.22133
1.2426	0.725267	0.679467	0.776	3.39673
0.8626	0.568733	0.7482	1.0614	1.53873
1.2578	1.13693	0.687333	0.996467	2.02867
0.272733	0.832467	0.695133	0.8858	2.63807
1.76093	0.9428	0.8626	0.833133	0.7716
2.0074	0.8586	0.968467	1.31893	0.974533
1.082	0.520733	0.2678	0.9968	0.822733
0.756933	0.842933	0.6762	1.26533	2.3058
1.26387	1.25573	1.37373	0.839733	1.72587
0.470933	0.3958	1.4142	0.844933	2.34813
2.11553	1.2898	1.4602	1.49833	0.695933
0.837	1.34927	0.537067	0.278867	4.21987
1.21267	0.471867	0.763667	0.700933	2.712
1.47573	0.9814	0.873133	0.693267	0.3724
0.846667	1.0378	1.11467	0.593933	2.22953
1.32513	1.45547	0.8746	1.26573	0.296467
0.5786	1.2122	0.5982	1.0452	1.14767
1.2982	0.788667	0.395	1.36487	2.08747
1.1214	0.334667	0.533667	1.0666	1.80147
2.26607	0.3166	0.474467	1.44107	2.10907
0.2552	0.3622	0.634533	0.697	2.15193
2.29427	0.275867	1.3162	1.63067	1.41147
1.45947	0.938467	0.5996	1.4632	4.0338
1.54027	0.923467	1.09647	1.23627	1.8812
1.9088	0.2638	0.661333	1.19367	2.00427
1.77227	0.994333	0.405533	0.855	1.1882
2.8372	1.34307	0.432667	0.966733	1.46053
1.67433	0.729533	0.268267	1.15307	3.9546
1.55773	0.508267	0.629467	0.9074	3.5218
1.06893	0.642267	0.756867	1.258	1.55767
1.25293	0.617267	0.593533	1.344	1.1338
2.91513	1.2746	0.7886	1.1894	2.23493
1.53467	0.4786	0.4394	0.9164	2.03307
2.04953	0.628267	0.877667	0.965133	2.465
2.20513	1.1386	0.474667	1.40073	1.3804
2.11547	0.8814	0.284267	1.08347	2.7762
2.18987	1.73473	0.576067	1.19127	1.01327
0.4188	0.832067	0.508933	1.32387	2.62587
1.50287	1.03373	0.866333	0.952467	1.43727
2.38847	1.4386	0.506067	1.35927	3.194
2.0904	0.6774	0.8934	1.3454	1.43893
1.65093	0.995667	0.839467	1.19473	2.38033
1.37853	0.774533	1.08673	1.1024	3.47833
1.8342	0.754667	1.02733	1.1704	2.1436
0.7792	0.9366	0.818067	0.646933	1.51773
0.578933	1.01053	0.345733	1.7604	0.8358
1.81953	1.00167	0.3444	1.29487	1.33733
3.48287	0.770067	0.6514	1.16393	2.51013
1.34487	0.6516	0.3534	0.764	1.75787
2.18773	0.6928	0.338133	1.0932	0.368133
1.40393	1.0258	0.892133	1.66267	2.62553
1.82813	0.7796	1.09833	1.47387	2.61053
1.4302	0.899267	0.6988	1.07527	1.59313
0.783333	0.919	0.654	1.47067	1.69427
1.1734	0.920533	0.547667	0.4406	2.18507
0.922	0.712667	0.815	1.15167	1.78273
1.422	1.37193	1.01987	1.02653	1.72307
0.681133	0.863133	1.00127	1.16547	2.24493
1.90373	1.38887	0.726267	0.995933	1.67887
1.18453	1.06427	0.495733	1.0284	1.12693
1.74653	0.8758	1.61433	1.0068	0.414333
2.12467	1.07367	1.60607	0.772467	1.75087
1.4096	1.13687	0.405467	1.1492	1.95793
1.50347	0.9106	0.800067	0.948333	1.76647
1.2142	1.40033	0.6478	1.30433	2.09973
0.520067	1.32007	0.815867	0.686133	1.61
2.0042	0.546067	0.7904	1.27287	2.36853
1.83893	1.13413	0.509333	1.0994	1.96227
2.132	0.8192	0.619067	1.73907	2.14033
1.0894	1.48093	0.362133	0.753867	2.104
1.7766	1.14273	0.9574	0.976733	0.668733
1.26567	0.509467	0.571933	0.2886	2.51627
1.17833	0.5566	0.609533	0.794533	0.946333
1.713	1.06827	0.779733	1.44713	2.32627
0.456867	0.703533	0.4066	1.19493	1.83067
2.9416	1.8408	0.762867	0.986133	0.672133
1.01387	0.721867	0.6408	1.128	2.51153
1.41313	0.816933	0.433933	0.996067	0.738733
1.23913	0.976533	0.505867	0.765733	4.84693
0.6538	0.563267	0.650267	0.5414	2.15893
1.77307	0.923133	0.503667	0.5796	1.22627
0.938133	0.914067	1.05053	0.9402	2.1262
1.08993	0.2082	0.686733	0.996667	2.3624
1.20267	1.4578	1.4782	1.39227	2.18
1.9294	1.10553	0.8246	1.0628	1.69147
1.7396	0.4436	0.8844	0.4222	1.94827
0.9426	0.860733	0.34	0.836067	2.66967
2.116	1.11987	0.406	0.506533	1.57747
1.53147	0.812133	0.9144	0.760733	1.85173
2.10973	0.8278	0.874333	0.221467	2.27207
1.41347	1.1502	0.6308	1.41367	1.2812
1.69627	0.800933	0.661733	0.272533	2.68113
1.55307	0.838933	0.598133	1.10733	2.4132
1.25947	0.9578	0.715667	0.7342	1.87327
0.6024	0.633133	0.2864	1.1234	1.57933
1.70307	0.662867	0.754667	0.9726	1.94307
1.07287	1.59587	0.317733	1.0964	1.41447
1.52553	0.880467	0.694267	1.25013	1.72773
0.917333	1.53913	0.56	1.1444	1.94513
0.698533	1.62447	0.6586	0.9392	1.35733
0.464133	0.636133	0.7096	1.46093	0.326333
1.7416	0.9636	0.3212	0.469667	2.84067
1.19607	1.33487	0.697467	1.17927	2.69353
1.37827	0.673733	0.6508	0.722467	3.18667
1.17713	1.164	0.651933	0.985267	2.0068
1.21173	1.21353	0.736067	1.39713	2.09413
1.42493	0.327867	0.330133	0.8316	2.1078
1.24293	0.5092	0.608	1.20433	1.7128
0.8768	0.785	1.1152	1.56173	2.14373
1.26033	0.547267	0.560067	0.2812	0.889
0.659933	0.686667	0.630533	1.24053	2.26807
1.85127	1.24013	1.10553	0.884933	1.0652
1.335	0.193933	0.938133	0.626467	2.07873
2.37493	0.5594	0.546933	0.659867	1.0906
1.15707	0.530467	0.5006	1.2662	3.04627
1.1944	1.09313	0.577933	1.26067	2.04253
1.73333	0.774467	0.418867	0.4814	0.8524
2.38013	0.720067	0.501333	0.705267	2.38973
1.9564	1.23067	0.7514	1.21627	1.58893
1.1346	0.688333	0.503333	1.1944	1.47893
0.815933	1.2492	0.463333	2.4192	0.7754
2.00107	0.850933	0.414	1.0798	3.2152
1.13833	1.7062	0.4798	0.787	1.72033
1.40447	1.1908	0.5156	0.553267	1.8282
1.1136	1.0284	0.438933	1.40353	1.6162
1.88193	0.6068	0.8828	1.0244	1.6296
1.5882	1.36273	0.963667	0.847467	2.91713
0.921533	1.00893	0.626267	0.409733	0.966867
1.60593	0.993267	0.336067	0.9214	2.94493
1.8118	0.8122	0.726533	0.933733	2.55907
2.13647	0.496933	0.217533	1.14487	1.81013
1.3008	0.633133	1.3442	0.899933	2.686
1.60393	0.439733	0.804133	0.635733	2.18533
2.11033	0.787467	0.761133	0.666733	2.2162
2.15733	0.582867	0.552267	0.654333	2.07367
3.1478	0.410267	0.392933	0.7956	1.5492
0.5326	0.477267	0.7418	0.937467	1.9368
1.32807	1.16233	0.819467	1.26847	1.23867
1.3266	1.0882	1.00573	0.9986	3.083
1.97567	1.01013	0.444733	1.088	2.74633
2.25187	1.50713	0.793733	0.911267	1.94713
0.951467	0.718	0.5566	0.347267	1.38247
1.19487	0.9594	0.754533	1.32887	1.9232
1.67727	0.959267	0.6558	0.7916	1.82687
0.902933	1.1568	0.277667	0.9264	1.2864
1.85647	1.43073	0.513133	0.558333	2.50947
0.501467	0.6472	0.721867	0.879267	2.16507
0.260333	0.7388	0.670667	1.26153	1.98387
1.91373	0.7858	0.415467	0.914933	1.786
0.621267	0.8808	1.19147	1.2346	3.24413
0.6694	2.03107	0.468867	1.31173	1.89167
1.05007	0.861333	0.579067	1.2852	1.96293
1.01987	0.679467	0.304533	1.02493	1.272
2.33013	0.543667	0.597933	2.02793	1.6926
3.80513	1.50127	0.727533	0.880733	1.79087
1.15987	0.931867	0.799867	1.08787	3.9828
1.93107	1.2284	0.5244	0.819667	0.792533
1.58533	0.416133	0.735	1.04407	1.35667
1.26533	0.3048	0.3166	1.01993	2.44173
2.05733	0.6026	0.669067	1.02607	2.6544
1.35973	1.3994	0.757533	0.266933	1.67173
1.9504	0.365067	0.839867	1.22167	2.93107
1.2388	0.6746	1.3698	1.4612	1.80047
0.677667	0.422133	0.338533	1.15973	2.64353
1.57213	0.5928	1.15533	0.772933	0.724467
1.62987	0.215067	0.8302	0.303133	2.29627
2.04833	0.476	0.662667	1.029	1.03473
0.756	0.654867	0.832333	1.5138	1.3532
1.32553	1.26253	0.603133	0.8576	2.011
1.33587	1.04873	0.870467	1.14647	2.02533
1.0758	0.724867	0.494133	1.11267	0.8836
1.26233	1.0338	0.541	0.919867	1.83387
1.79773	1.60387	1.276	1.60267	2.20833
1.3404	0.3814	0.8046	0.984333	2.24187
0.9316	0.9582	0.6722	1.0106	4.0242
1.4322	0.9166	0.686533	0.7546	2.27387
0.809667	0.400467	0.482933	0.819867	1.64593
1.5846	1.19667	1.0114	0.903933	1.929
1.47753	2.3484	0.869333	0.5946	2.1596
2.49433	1.5098	0.520933	0.800933	1.08293
1.24453	0.453733	1.02753	1.06773	2.03833
0.188533	1.09727	0.775067	0.999933	2.07227
1.5624	1.11513	0.814533	0.769267	2.6514
1.95627	0.972733	0.511467	0.935067	1.8242
2.04293	0.699467	0.968067	0.5458	0.399
0.6912	0.192267	0.823467	0.383133	2.16127
1.13393	0.924933	0.599533	1.07953	1.9452
1.02093	0.977733	0.4306	0.950667	3.3804
0.6112	1.55013	0.587667	0.6944	1.3354
2.0726	0.763933	0.540733	0.893867	2.18647
1.5486	0.9616	1.08953	1.41387	1.72873
1.7392	0.8166	0.311667	1.7354	0.6822
1.28327	1.40987	0.443533	1.34527	2.65013
1.6836	1.56033	1.1614	0.683	2.48127
0.798133	1.446	0.514733	1.76227	1.50027
1.02653	1.1076	0.617067	0.622133	2.32933
1.082	1.2344	0.682333	0.936333	2.31447
2.32293	1.82113	0.657133	0.963667	1.93613
1.48333	1.17387	0.914533	1.79747	2.5318
2.00533	0.4622	0.955733	0.799067	1.94827
1.034	0.730267	0.358333	0.407067	1.57387
0.8294	0.773867	0.8486	0.7088	2.0066
0.304933	1.37407	0.579867	1.09567	2.82327
1.88753	0.4042	0.934133	1.31113	2.16607
0.3848	1.83073	2.9638	1.17387	2.21873
1.76533	0.6716	0.253267	0.945	1.73473
1.15487	0.583667	0.8644	0.252467	2.314
1.73587	0.400067	1.08067	1.13753	1.952
2.28173	1.35427	0.378	0.940667	1.984
0.725467	1.19353	0.216333	0.490267	1.9146
0.5932	0.700267	0.866667	0.723267	2.12587
1.51573	0.9684	0.723267	0.8792	1.98087
0.735	0.782533	0.340467	1.0774	1.01607
1.81113	0.923133	0.666733	1.297	1.80393
2.1318	1.0172	0.52	1.08333	2.3178
2.12247	0.553067	0.446133	1.1228	1.5822
1.4948	1.27813	0.2452	0.737067	3.1524
1.24207	1.21807	0.7904	1.44127	1.57953
0.709133	0.470667	2.0554	1.25733	2.3574
1.32913	0.72	2.56713	1.17027	1.33627
2.12127	0.490333	0.9904	1.00713	2.164
2.07907	0.3516	0.812333	1.16267	1.1886
1.74467	0.857	1.09167	1.08907	2.27487
1.96067	1.13893	0.74	1.43253	2.17067
1.03673	1.3098	0.4742	1.66373	3.60107
1.75693	1.14113	1.00113	1.2248	1.34713
1.68927	1.39167	0.497533	1.9734	2.66313
1.54587	0.933067	0.8498	1.0598	1.0714
1.44947	1.32873	1.0448	1.29633	1.9542
0.680667	0.801667	0.877	0.8864	2.7444
1.3328	1.04467	0.6518	1.542	2.0364
1.58667	0.5042	0.4348	1.13533	1.413
2.4454	0.288133	1.02967	1.74353	1.86847
2.57887	1.5106	0.938267	0.748733	0.841133
2.3294	1.09993	0.308267	0.668267	2.54073
0.850467	0.541467	1.0764	0.9002	1.12653
1.9798	1.30793	1.24687	1.44607	0.451467
2	0.622667	0.5484	0.688	2.86893
1.56247	1.01867	1.4072	0.396267	1.5508
1.0752	1.4284	1.0762	0.749667	0.636333
1.3492	0.729933	1.42047	1.3806	3.6892
2.18313	1.05307	0.571733	0.765933	1.88767
2.56087	0.735533	1.31933	1.95067	2.22193
1.17967	0.5848	2.24687	1.0074	1.60853
1.40367	1.1248	0.823933	0.9092	2.57273
1.35633	1.25833	1.2356	1.23573	2.62853
1.1134	1.50387	0.7298	0.482667	1.69693
1.36687	0.2214	0.898667	1.1442	2.75947
1.81693	0.8256	0.893467	1.154	2.8986
1.9046	1.17467	1.47113	0.3588	2.39047
2.7064	0.574	1.0496	1.096	1.33407
2.38673	0.4222	1.9886	1.6012	2.20927
1.63313	0.7994	0.906267	0.490733	2.12367
1.17527	1.6062	0.7342	1.31987	1.81433
0.537867	1.07867	0.553933	1.68827	1.67447
1.3306	0.756133	0.751533	1.66567	3.01707
1.22027	0.872133	0.5796	0.5912	2.45927
2.88287	0.607733	0.948867	0.8946	2.17973
1.57873	0.944733	0.7026	1.22567	1.45107
1.4576	0.728067	0.778533	0.557933	2.33673
1.62773	0.4918	0.315667	0.411733	1.80453
0.493133	0.812333	1.374	1.02853	1.86527
1.06527	0.641133	0.651333	1.7446	1.91367
0.740267	0.337467	0.5734	2.14847	0.592933
1.12713	0.576867	0.864733	1.43507	2.248
1.69087	1.00533	0.779933	0.7762	1.72807
1.53127	1.17707	0.571267	2.23887	1.61747
2.98427	1.35027	0.263467	1.44927	1.25893
1.72593	0.814267	0.8312	0.366067	0.818
0.864533	0.5354	0.810133	0.4632	3.22593
1.26273	0.731933	0.628733	0.751467	2.35027
2.03767	0.935067	0.663733	0.855	3.5682
1.88107	1.22627	0.602133	1.65973	0.9262
1.42913	0.8078	0.775133	1.21787	1.5172
1.678	1.04233	0.6712	1.11913	1.91247
2.4936	1.606	0.6978	0.570067	2.4158
0.999333	0.712333	0.664467	1.0674	2.32993
2.15773	0.577533	1.26567	0.455467	2.30167
2.4476	0.452267	1.20533	0.716533	2.44647
1.82333	1.30987	0.736933	0.638867	1.0232
1.9248	0.627133	0.9248	0.474333	1.66313
0.589533	0.654333	0.583733	1.26713	1.359
2.01533	1.1284	0.7746	1.3398	1.48047
1.19033	0.882067	0.763733	0.606067	0.8508
1.47233	1.09433	0.949733	0.713467	2.99013
2.00127	0.799533	0.458267	0.627533	1.93953
1.39753	1.036	0.3466	0.871	1.81033
1.56593	0.959067	0.553867	0.804933	2.34433
1.75767	1.14353	0.230467	0.7722	0.4822
0.7344	1.13233	0.3744	1.08893	1.98013
1.79033	0.915267	0.571733	0.885867	2.05227
1.96567	0.8926	0.5678	1.74847	2.1232
1.38407	1.3974		0.599867	2.61073
1.18007	1.2266		1.20347	2.45427
1.12647	0.384267		1.44013	2.23767
2.86007	0.866067		1.1136	2.4898
1.18067	0.787933		1.33053	2.27693
1.30233	0.250733		1.48727	3.47933
0.747733	0.8648		1.05293	2.34313
1.2264	0.8736		0.825267	3.27913
1.57127	0.593667		0.855467	0.769867
1.65473	0.8416		1.83273	1.81867
2.02313	0.644267		0.569867	1.59087
1.6152	0.5602		0.9978	1.81633
1.87553	1.23047		0.7512	1.3788
1.11153	1.2844		0.5858	1.41707
1.36407	0.9426		1.0506	1.1126
1.41573	0.775133		1.39967	0.2598
1.68687	0.836		0.704133	3.11053
1.2648	0.934467		0.6592	2.30553
2.803	1.17307		0.688067	2.164
1.2382	0.9122		0.369467	1.8252
1.6618	1.39167		1.16147	1.80893
1.30473	1.62387		0.593267	0.8364
2.06447	0.762267		0.6606	0.465467
1.57853	0.484733		1.24467	3.68613
2.903	0.5076		0.6112	2.73813
0.639667	0.767667		0.8654	2.01273
1.75053	1.27567		1.25307	1.05933
1.27393	0.635067		0.779	0.9694
2.42313	0.6842		1.05953	1.53533
1.54173	0.9744		0.452733	2.008
1.59133	0.406867		0.956933	1.1146
1.93687	0.572133		0.820733	1.28813
1.6996	1.4164		0.8454	2.47507
1.6072	1.23687		1.2704	1.7528
0.496867	0.8722		1.3642	2.99073
2.1598	1.42967		1.05413	0.2508
1.1734	0.8382		1.26207	2.6798
1.5454	0.789		1.19627	1.88693
1.4616	1.44667		1.38133	1.814
1.8126	0.872133		0.7012	1.5156
1.12713	1.51373		1.07713	1.98713
1.82507	0.558733		0.8524	2.3724
1.1566	1.476		0.804267	2.44587
0.619933	0.903333		1.12753	1.52993
1.61593	0.304333		0.988133	3.12107
1.66133	0.891667		0.6494	1.4014
1.58027	1.07073		0.480067	1.4738
1.5896	0.675933		1.31893	2.89927
1.31213	0.949867		1.48507	1.965
1.25353	1.1872		0.5626	0.815
1.0204	0.861933		1.18007	1.80387
1.43967	1.33733		0.639333	2.10253
2.4072	0.983067		1.21093	2.25227
1.63047	1.1096		0.921933	1.3976
1.33353	0.696733		1.34213	2.16193
0.739067	1.0054		0.559467	3.7196
1.88213	1.55233		0.448533	3.06553
1.98167	0.8428		0.728533	2.22667
0.3136	1.15913		0.8504	1.1832
1.07727	0.865133		0.770467	0.987933
1.70167	0.6742		0.5748	2.1836
1.58813	1.80987		2.04027	2.039
2.10773	1.20527		1.85553	0.5962
1.0586	0.910933		0.618867	1.7892
1.19913	0.938733		0.525067	2.42533
1.0672	1.50373		1.27287	0.424667
2.00733	1.21633		0.3666	0.607533
2.14167	1.46113		0.9946	1.73773
0.858867	1.12633		1.3712	1.19327
0.944933	1.14633		0.8166	2.62953
0.9686	1.01233		1.69613	0.4908
1.22533	0.754867		0.7262	1.9418
0.314333	0.598		1.07087	1.00573
2.0814	0.917133		0.925067	2.86127
1.6222	0.575		1.45673	1.38427
0.792467	0.726867		0.8602	0.738467
1.7978	0.801933		1.3676	1.50853
1.72933	1.15167		0.941733	3.0232
0.7274	1.101		0.6004	1.9622
0.4806	0.434267		1.25453	0.723467
1.7902	0.317067		0.682733	0.7138
0.519	0.6474		0.631267	2.3146
1.6674	0.303067		1.14027	2.064
1.99513	0.651333		1.022	2.94967
1.8308	1.04633		1.34627	2.23673
2.14027	1.97553		0.6482	2.11853
0.414933	1.195		0.982067	2.12233
1.61713	0.292067		0.865867	2.5254
1.67553	0.600067		1.1938	2.61673
1.03853	1.09087		0.998733	1.97827
4.4204	0.8928		1.83527	1.76227
1.78133	1.1836		1.02733	1.23253
1.7064	0.986933		1.14467	1.32607
1.05587	1.15907		1.22767	2.64153
1.41267	0.4188		1.13867	2.76113
1.31307	0.699067		0.302667	2.56607
1.53727	0.900333		0.853333	3.0432
2.32513	1.3006		0.683067	1.04513
1.15107	1.09413		1.68007	2.4618
0.8838	0.329667		0.935533	4.1006
0.9954	0.690933		1.099	2.1748
1.72053	1.55307		1.16427	1.22287
1.4312	0.559533		0.9768	1.6312
1.9044	0.3906		1.2166	0.951733
1.78753	1.01353		0.789733	2.99487
1.47253	1.16247		0.468533	2.5116
0.792667	1.04547		0.9582	3.756
1.16173	0.9826		1.221	1.6088
1.9564	1.21273		0.572067
1.26027	0.990333		1.53547
0.933133	0.6746		0.5006
0.7748	0.210533		0.6482
1.2976	1.18207		1.82127
2.1774	0.922467		0.642867
1.86387	0.485133		0.646733
1.22153	0.866133		1.13267
0.673733	0.882533		0.5904
2.07387	0.742267		0.837067
1.857	0.847533		1.40053
1.77407	0.6438		1.05847
2.053	0.889133		1.06613
1.25433	1.0404		1.14067
1.43327	0.702133		0.9736
1.56587	1.50527		0.927733
1.877	1.44107		1.19813
1.05213	1.23073		0.5972
2.67513	0.6194		0.967467
1.40827	1.188		0.804667
1.05433	0.569333		1.56473
2.22247	1.09547		0.8684
2.59107	0.633067		0.923333
2.26367	0.566667		1.584
1.68907	0.6302		0.509133
1.9502	0.528067		0.192067
1.41233	1.11367		1.27173
1.19627	0.9		1.34553
1.31713	1.07087		1.34287
2.5846	0.413067		0.845733
1.5434	0.807333		1.3044
1.9514	1.67633		0.940467
1.66	0.7644		0.6854
1.60493	0.640867		0.939333
2.02287	0.475733		1.28413
1.1942	1.0046		1.02493
2.2986	0.778067		1.0614
1.1284	0.793867		0.491667
2.06313	0.4196		1.4156
1.74287	0.4206		0.824533
1.8816	1.04853		2.38833
1.33193	0.718533		1.329
1.70373	0.853667		0.6714
2.46547	1.11607		0.437933
1.65327	0.8886		1.22307
1.11987	1.20933		0.601867
2.6408	0.8952		1.20393
1.0552	1.5218		1.31567
0.663333	0.8532		1.16233
1.61653	0.785		1.7264
1.15973	0.575467		1.8548
1.967	0.477		1.06347
2.09673	1.309		0.4942
1.38373	0.905		0.565333
1.2176	1.02933		1.27673
1.4474	1.16267		1.20653
1.46667	0.5416		1.20047
1.53713	0.88		1.42953
2.66227	1.2056		0.7462
1.23953	0.8256		0.774933
2.00367	0.4562		1.02813
1.1826	1.5978		0.601867
1.38193	1.23527		1.1164
0.707267	0.5188		1.0722
0.683133	0.963867		0.7954
1.73047	0.810667		0.601933
1.3296	0.877533		0.8142
0.492933	1.31593		0.918667
2.25467	0.851333		1.1528
1.90853	0.941067		0.575067
1.27853	0.760333		0.263067
0.7492	1.08173		0.9644
1.08953	0.5172		0.3398
1.61113	0.721133		0.8072
2.9802	0.896733		1.0544
0.3066	1.2088		0.862267
1.672	0.6026		1.44973
1.11833	0.318467		1.36273
1.63193	0.642533		0.853067
1.5674	1.44407		1.1246
2.31813	1.5868		1.08313
1.4072	1.1494		0.934733
	1.2754		0.972
	0.601933		0.984667
	0.634733		0.5846
	0.697133		0.695733
	1.10167		0.413667
	0.924267		1.01733
	1.26787		2.136
	1.22827		1.31247
	0.5228		0.531533
	1.2504		0.8078
	1.91293		1.09207
	2.1996		0.715533
	0.947533		1.09553
	0.6128		1.5112
	1.0592		1.36993
	0.386533		0.9604
	0.477867		0.624867
	1.42813		0.693933
	0.6516		1.09473
	1.0846		0.9968
	0.316067		1.32133
	0.962067		0.708667
	0.585467		1.14813
	0.720133		0.933933
	1.19487		1.1268
	0.9244		1.33753
	0.7926		1.26453
	1.49027		1.37187
	0.648333		0.882133
	0.813667		1.25353
	0.905467		1.15727
	0.775667		1.46287
	2.17533		2.36773
	0.738		1.0974
	1.07453		0.710333
	0.980667		0.7682
	0.7014		0.410267
	0.531067		1.42327
	0.820867		0.867533
	1.1366		0.5394
	0.855867		1.3652
	0.914067		0.879933
	0.9268		1.58493
	0.652933		0.817333
	0.9654		1.3134
	0.843733		0.606533
	0.4112		1.127
	0.7252		0.334733
	1.74347		1.34493
	0.7624		0.7378
	0.849067		1.03333
	1.18407		0.775267
	1.0604		1.04027
	0.7734		1.67307
	1.6534		1.1262
	0.771933		1.88353
	1.13487		1.46973
	0.899533		1.31907
	1.22987		1.58187
	0.4658		1.08107
	0.8592		0.9352
	1.09373		0.271933
	0.601933		0.783867
	1.37973		1.8984
	2.31507		1.11253
	0.689067		1.13093
	1.44953		1.117
	1.33073		0.4768
	0.655467		0.9048
	0.553333		1.07907
	0.711333		1.30847
	0.4574		0.721133
	1.19113		0.790467
	1.04693		0.954333
	0.664133		0.947067
	1.16673		1.94307
	0.937533		0.490533
	1.0096		0.5832
	0.956		0.757
	0.992067		0.885933
	0.427267		1.4454
	0.3962		1.54353
	0.701067		0.878267
	0.857667		1.58493
	1.6114		0.930733
	0.432533		0.861133
	1.49553		1.415
	0.973133		1.3666
	0.682867		0.6562
	1.08147		1.41847
	0.8796		1.2216
	0.916933		0.340333
	1.067		0.789133
	1.38307		0.698467
	0.981933		1.26507
	1.32993		0.799
	0.323733		1.08673
	0.5596		1.1346
	1.13853		1.04867
	1.18053		1.0778
	0.2816		0.825933
	0.7212		0.686067
	0.519067		0.693467
	0.7478		2.7552
	1.01827		1.40827
	0.75		0.740333
	0.829467		1.03987
	0.630733		0.823067
	0.499		0.893067
	1.03627		1.3852
	0.724267		1.41933
	0.6992		1.16
	0.6298		0.981267
	1.056		0.687867
	0.449867		0.223
	0.8308		0.621
	0.792333		0.615267
	1.27933		0.422467
	1.0218		3.21607
	0.998733		0.821
	0.8326		1.37153
	0.766867		0.904933
	1.18247		0.7084
	0.8732		1.05087
	0.377733		0.8134
	0.417333		0.9644
	0.427867		0.781267
	0.689667		1.08507
	0.8058		1.18373
	0.175333		0.607733
	0.726467		1.3444
	1.06033		1.67053
	1.2166		0.799
	0.828667		1.27747
	1.01367		1.5656
	0.774067		0.983133
	0.6764		1.11587
	0.610133		1.00633
	0.6582		0.789867
	0.759533		1.09667
	1.29447		1.1946
	0.741667		0.7144
	0.830667		1.00327
	0.5322		1.48587
	0.886867		0.9532
	0.869267		0.947467
	0.9214		0.604667
	1.4448		1.16367
	1.1818		0.735533
	1.83553		1.16807
	0.778667		0.712133
	0.938667		1.26313
	1.79487		1.3008
	1.32753		0.666067
	0.388133		0.762
	0.6148		1.2592
	1.00053		1.18887
	2.49153		1.67387
	0.602733		1.5398
	1.3408		0.756533
	0.949667		0.725667
	1.22867		0.803867
	1.217		0.941267
	0.6384		0.708067
	0.994333		0.840933
	0.478667		0.689667
	0.687		1.10513
	0.984133		3.59607
	0.7		0.681333
	0.948267		1.26587
	0.763733		1.0844
	1.40387		1.20687
	1.01527		1.567
	1.1944		1.5336
	1.19967		0.927
	0.778133		0.881133
	0.540933		1.06987
	1.79993		0.743133
	0.381467		1.30007
	0.976267		3.08507
	1.45407		1.30627
	1.57573		1.08287
	1.53553		0.611133
	0.641		0.742067
	0.774067		0.568933
	0.320933		1.2446
	1.15253		0.971133
	1.194		0.395267
	0.6674		0.619267
	1.1606		0.761867
	0.9324		0.930933
	0.4192		0.613733
	0.679533		0.5598
	0.687067		0.632933
	1.02573		0.8546
	0.842		0.4834
	0.902933		0.884867
	0.857133		1.12953
	1.06133		0.832
	1.21587		1.8298
	0.833533		1.3748
	1.0308		1.27947
	1.07087		0.922067
	1.00747		0.866533
	0.502933		0.849933
	0.3166		0.8924
	0.502467		1.41287
	0.3546		1.23113
	0.8228		2.8424
	0.609667		1.03947
	1.12753		0.561933
	0.929133		1.24367
	1.253		1.24253
	1.38047		1.61467
			0.8278
			0.732
			1.00413
			0.907467
			1.21713
			1.11307
			1.95293
			0.921933
			1.26387
			0.9722
			0.994
			1.7006
			0.682133
			0.846133
			0.699
			1.1408
			0.8202
			0.2166
			1.16133
			0.834267
			1.41207
			1.2618
			0.7868
			1.23793
			0.991733
			1.14453
			1.10507
			1.14833
			0.364467
			1.34513
			0.601067
			0.354067
			0.4108
			0.9912
			0.8662
			1.03833
			0.762333
			0.7752
			1.1402
			1.31713
			0.901133
			0.381333
			0.459933
			1.15187
			1.47913
			0.595933
			1.42647
			1.2456
			0.990133
			1.30053
			0.521
			0.7118
			1.445
			1.66553
			0.707133
			0.512333
			0.721133
			1.1098
			1.766
			0.719933
			0.772333
			1.68753
			1.22373
			0.589133
			0.787733
			1.84153
			0.911933
			0.496133
			1.42267
			1.51313
			0.7376
			1.04467
			0.266067
			0.877067
			0.6532
			1.41533
			0.308267
			1.43347
			0.815733
			1.09713
			0.7212
			1.03153
			0.667933
			0.3532
			1.30947
			0.3362
			1.17247
			0.993067
			1.22007
			0.952933
			1.0506
			0.410667
			0.6884
			0.678133
			1.1416
			0.638533
			1.3032
			1.2002
			0.9672
			1.35673
			0.9094
			0.576933
			0.3796
			1.07007
			1.06793
			1.06427
			0.777267
			0.575533
			1.21847
			0.9106
			1.07747
			0.5386
			1.129
			0.851933
			0.850667
			0.590933
			0.689
			0.751133
			0.975667
			0.922267
			1.0126
			0.401067
			1.43253
			1.0854
			1.32733
			1.2642
			0.689
			1.13127
			0.9126
			1.0044
			1.33233
			1.49573
			0.801267
			0.8858
			0.694467
			1.64647
			0.435067
			1.57307
			0.891
			1.14953
			1.23947
			1.21227
			1.22
			1.12893
			0.4732
			1.44727
			0.719533
			0.871667
			0.9638
			1.0656
			0.702933
			1.28133
			1.34147
			1.25473
			1.67367
			0.8452
			0.901133
			0.4298
			0.7934
			1.41213
			0.4892
			0.871533
			1.5678
			1.35547
			0.842533
			1.67987
			1.44553
			1.15573
			0.5814
			0.619267
			1.08113
			0.997267
			0.6748
			0.799333
			1.14353
			1.0992
			1.2238
			0.6718
			1.31947
			0.424933
			1.70407
			0.689067
			0.9458
			1.52273
			1.34847
			1.1592
			0.833467
			1.304
			1.0474
			1.3
			1.2628
			1.59627
			1.06887
			1.10073
			1.50207
			0.885733
			0.6062
			0.6624
			0.557467
			1.5628
			1.66613
			0.761867
			2.13827
			1.07487
			0.9158
			0.563467
			0.3714
			0.9318
			0.6294
			1.77267
			1.80793
			0.951067
			0.7814
			1.2542
			0.6878
			1.1918
			1.154
			0.972667
			1.07233
			0.658067
			1.2228
			1.1328
			1.0918
			1.0714
			1.12253
			0.561733
			1.25593
			0.8492
			0.297667
			1.1316
			1.653
			1.5354
			1.26853
			0.333333
			1.1236
			1.0482
			0.76
			1.74527
			1.14513
			0.961467
			0.935133
			1.07613
			1.33653
			0.7596
			0.7062
			0.284933
			0.827533
			1.38373
			0.8994
			0.752067
			0.834267
			1.13487
			1.267
			1.0678
			1.10433
			0.957333
			1.31867
			1.1086
			0.7956
			1.38907
			1.1444
			0.712733
			0.8824
			1.4438
			1.20793
			1.10053
			1.20287
			0.633933
			1.17453
			0.7218
			1.115
			0.983
			1.1256
			1.21047
			1.00133
			0.622733
			0.4408
			1.65027
			1.20387
			1.03407
			0.709267
			1.16387
			1.35647
			0.8878
			1.122
			0.9006
			0.245667
			1.5172
			1.0474
			0.9818
			0.8336
			0.8834
			0.292933
			1.0386
			0.659667
			1.10287
			1.75713
			1.17807
			0.989
			1.22887
			1.21073
			1.11733
			0.822
			0.473467
			0.670333
			0.928867
			0.8738
			1.50667
			1.16967
			0.345333
			1.14547
			0.422267
			1.1722
			1.2428
			1.32967
			0.831533
			1.21033
			0.674333
			1.50567
			1.33253
			0.7228
			1.04653
			0.577
			0.885533
			1.1942
			1.0584
			0.756667
			0.780667
			1.292
			0.8082
			0.840067
			0.8722
			2.02953
			1.02987
			0.610333
			0.225933
			1.18947
			1.40647
			0.963933
			0.740067
			0.9562
			0.6194
			1.21227
			1.2494
			1.32387
			0.882467
			0.232
			1.1106
			0.884
			0.4878
			1.10033
			0.9046
			0.5994
			0.5174
			0.6028
			1.65393
			1.02087
			0.893867
			1.44713
			0.642533
			1.38687
			1.40893
			1.11873
			1.42753
			0.8408
			1.27233
			1.14433
			1.68027
			0.818733
			2.04587
			2.1296
			1.32993
			1.25387
			1.219
			1.08547
			1.41653
			0.718067
			0.9802
			0.851733
			0.7986
			1.08033
			1.1686
			1.47433
			1.20147
			0.636733
			1.17253
			1.21067
			0.744333
			0.6168
			0.8646
			0.910667
			1.57987
			0.7294
			2.2476
			0.433667
			1.50227
			1.55873
			0.821667
			1.0728
			1.24933
			1.60453
			1.63387
			0.7844
			1.3646
			1.26887
			2.98887
			0.672133
			1.15073
			0.975333
			1.0128
			1.07327
			0.676467
			0.4532
			1.50833
			0.7098
			2.57
			0.7448
			0.801467
			0.341067
			0.717533
			0.873267
			1.67573
			0.986067
			1.10167
			0.446733
			0.891867
			0.7092
			0.695333
			1.385
			0.6096
			0.9736
			0.938067
			0.724867
			0.658667
			0.863
			0.452533
			1.0654
			0.478267
			0.466933
			0.727467
			1.9624
			0.874467
			0.334067
			0.355333
			1.35727
			0.853467
			0.557733
			0.646067
			0.607533
			1.26893
			1.26507
			1.30827
			1.2036
			0.728467
			1.08053
			1.21093
			0.7526
			0.915733
			1.19593
			0.612867
			0.4382
			1.187
			0.834
			0.4778
			1.799
			0.728933
			1.04307
			0.7152
			0.960533
			0.848733
			0.920867
			1.0086
			2.11473
			2.05233
			1.00173
			1.4172
			1.895
			1.0982
			2.7686
			3.05593
			1.536
			0.852867
			1.355
			0.773867
			0.8462
			1.5126
			1.40547
			0.327867
			3.11587
			1.41527
			0.875933
			0.785667
			1.578
			0.968467
			1.2562
			0.585533
			0.986867
			1.16687
			1.02313
			1.53287
			0.983067
			0.8604
			0.889467
			0.622267
			0.734067
			0.871267
			1.86867
			0.5726
			0.979133
			1.15173
			1.32307
			0.732133
			0.596133
			0.870533
			1.46753
			0.833733
			1.5868
			0.7704
			0.831133
			1.5786
			1.24327
			1.27293
			0.7066
			0.459267
			0.369667
			0.732
			0.400333
			1.2478
			0.897667
			1.81493
			0.983133
			1.59087
			1.02813
			0.9148
			1.0304
			1.08633
			0.6844
			1.1104
			0.776133
			1.6648
			0.664067
			0.929
			0.822667
			0.945467
			1.25587
			1.146
			0.873133
			1.19647
			1.62187
			0.476733
			0.973933
			1.50407
			0.711
			0.727267
			0.7602
			1.281
			0.841133
			0.9
			1.05873
			0.545867
			1.25773
			1.05853
			1.08067
			1.39787
			1.2148
			0.581667
			1.1984
			0.753333
			0.874933
			1.3036
			0.550267
			0.9126
			1.32913
			0.955533
			0.624267
			1.65893
			1.01787
			0.7568
			1.66627
			0.6924
			0.820067
			0.742667
			0.4036
			0.829067
			1.5402
			0.488
			1.17707
			0.8514
			1.11667
			0.443733
			0.983467
			1.0712
			0.6224
			0.7524
			0.990133
			0.716133
			0.482667
			1.08507
			1.2584
			0.797
			0.3244
			1.105
			0.713933
			0.9446
			0.727467
			0.853933
			1.36793
			1.03
			1.35073
			0.9566
			0.826933
			0.937333
			1.34613
			0.773467
			1.29107
			0.5782
			1.2916
			1.7438
			1.28573
			3.2778
			0.834
			1.00993
			1.40867
			1.07333
			1.1392
			0.681
			0.725467
			0.416133
			1.41833
			1.3616
			1.15747
			0.974467
			0.863533
			0.9888
			1.37693
			1.43507
			1.57233
			1.16593
			0.6602
			0.658133
			1.43533
			1.4894
			1.0394
			1.4922
			0.8972
			0.931933
			1.2672
			0.796467
			1.22927
			0.979333
			0.9316
			0.559
			1.208
			1.34067
			1.61527
			1.18833
			1.2996
			0.965733
			1.05973
			0.683867
			0.902467
			0.946733
			0.672533
			1.50047
			0.822
			1.71747
			1.51047
			1.30807
			1.69453
			0.730533
			0.449667
			1.47467
			0.981733
			0.585133
			0.537667
			1.37667
			0.510533
			1.0804
			0.729533
			0.751133
			1.39053
			0.757667
			0.778133
			1.2614
			1.00147
			0.843267
			1.05013
			0.7074
			0.858533
			1.71973
			1.3436
			0.804333
			0.927133
			1.3706
			1.19793
			0.379133
			0.886467
			1.15593
			0.643467
			1.00367
			1.06347
			0.707867
			0.947333
			0.581467
			0.714333
			1.83867
			1.26853
			0.607067
			0.939667
			0.813133
			1.01127
			0.701333
			0.408533
			0.830133
			0.8044
			0.774333
			1.57507
			1.32
			1.54447
			1.65413
			0.9652
			1.36813
			0.546867
			1.3772
			0.947133
			0.329933
			1.41967
			1.68967
			0.652933
			1.40087
			0.668067
			0.9406
			1.25813
			1.16927
			1.37013
			0.6232
			0.863
			1.0692
			0.860533
			1.12873
			0.787333
			0.289333
			0.747
			0.676733
			0.6058
			1.50313
			1.2326
			0.296667
			1.03933
			0.992267
			1.0752
			1.409
			1.24967
			1.356
			0.7346
			1.67133
			0.372733
			1.05327
			0.662267
			1.0526
			0.754267
			1.1892
			1.971
			1.16
			0.955533
			0.8132
			1.66027
			1.29193
			1.7832
			0.607467
			1.0266
			0.9054
			1.72987
			1.1572

## Sheet: Fig3
A2058 Stall Scores					Stress Signatures - with Speed			Stress Signatures - no Speed
Untreated	ATRi-treated	HU-treated	WEE1i-treated	PARPi-treated	UMAP1	UMAP2	Label	UMAP1	UMAP2	Label
0.058328	0.371764	0.164833	0.830057	0.345495	8.56402	8.92306	HU	9.97107	9.10505	HU
0.351731	0.440493	0.347397	0.571072	0.078434	8.0137	9.61392	HU	9.417	8.87795	HU
0.336183	0.271774	0.188423	0.999068	0.162038	3.58215	9.94587	HU	3.77473	7.80822	HU
0.185322	0.264085	0.295404	0.517377	0.830183	3.92522	11.6709	HU	4.80308	8.51181	HU
0.125353	0.260401	0.22265	0.301015	0.283686	6.84736	11.8107	HU	8.34543	9.76961	HU
0.157166	0.216544	0.222832	0.478986	0.661819	6.34041	11.434	HU	9.16693	8.90541	HU
0.390826	0.17014	0.361475	0.103971	0.140884	4.11286	12.0575	HU	4.52183	8.80787	HU
0.321748	0.314528	0.441008	0.556171	0.075914	5.15416	12.8215	HU	5.01441	10.0205	HU
0.104226	0.856458	0.25794	0.37066	0.1288	4.65985	11.4891	HU	5.69945	8.47786	HU
0.097846	0.999068	0.40405	0.55164	0.74053	4.38561	11.7872	HU	4.97658	8.65706	HU
0.057196	0.593391	0.536225	0.351132	0.158468	4.40752	12.2569	HU	4.8208	9.82752	HU
0.197175	0.543175	0.249568	0.549457	0.135381	7.03179	11.9079	HU	8.24208	9.60333	HU
0.353813	0.089948	0.215942	0.447894	0.072426	5.60826	9.45209	HU	6.99812	5.76865	HU
0.475946	0.154746	0.712511	0.387151	0.320924	5.0162	13.4424	HU	4.54706	10.2101	HU
0.396376	0.860004	0.255043	0.221741	0.295587	7.07378	12.2301	HU	8.23012	11.1606	HU
0.105303	0.501072	0.300296	0.282876	0.515062	5.29254	13.5926	HU	4.0976	9.94434	HU
0.090278	0.910967	0.465212	0.348258	0.100673	4.9394	12.8857	HU	4.87256	9.95296	HU
0.101481	0.952276	0.220201	0.131151	0.11873	5.16101	13.3427	HU	4.77127	10.6889	HU
0.587881	0.320074	0.393788	0.248983	0.151653	5.22379	12.981	HU	5.04755	10.4245	HU
0.926743	0.422824	0.435094	0.166698	0.10562	8.05155	8.7678	HU	9.32666	5.9878	HU
0.122676	0.533334	0.396523	0.188699	0.289001	5.99116	11.4599	HU	6.42117	10.1997	HU
0.581192	0.430206	0.372212	0.192658	0.067233	4.35519	12.8362	HU	4.16564	9.85704	HU
0.352767	0.391262	0.482567	0.285468	0.35086	4.35797	8.14863	HU	7.36338	8.42016	HU
0.164477	0.257645	0.264939	0.251904	0.155426	6.26221	11.3974	HU	8.96808	9.02396	HU
0.106212	0.440621	0.288848	0.273697	0.999068	3.88173	11.585	HU	4.87951	8.31558	HU
0.106765	0.705632	0.640827	0.284217	0.114851	5.14963	12.0209	HU	5.97158	8.68399	HU
0.141205	0.506761	0.999068	0.49318	0.150121	6.57841	10.89	HU	8.31393	8.79278	HU
0.23406	0.54771	0.416528	0.161474	0.138554	3.43781	8.65006	HU	3.92291	6.51511	HU
0.179491	0.773727	0.283484	0.140184	0.121628	2.65315	8.97575	HU	3.56882	7.54342	HU
0.165628	0.522817	0.141392	0.082259	0.348196	5.73221	11.5219	HU	5.91985	8.79686	HU
0.280252	0.846187	0.402754	0.293349	0.295653	7.0438	11.8557	HU	8.86339	9.3221	HU
0.353177	0.415328	0.454223	0.38862	0.070627	8.60371	8.93467	HU	10.1499	9.26944	HU
0.079059	0.496072	0.185827	0.527862	0.216806	8.25824	9.31543	HU	9.89188	8.27628	HU
0.73248	0.850003	0.175194	0.21169	0.3328	3.93648	11.6234	HU	4.90027	8.36787	HU
0.188505	0.578707	0.081775	0.617491	0.055568	5.21123	13.1344	HU	4.82752	10.9473	HU
0.364802	0.15027	0.300169	0.357024	0.079677	5.93511	11.6124	HU	6.88059	10.2924	HU
0.290127	0.185071	0.220529	0.999068	0.132419	4.66303	13.1571	HU	4.28936	10.4237	HU
0.153196	0.88041	0.314739	0.123587	0.22196	5.43435	13.0261	HU	5.18226	10.6973	HU
0.333458	0.301621	0.385723	0.37494	0.419805	4.42795	12.1956	HU	4.87875	9.74318	HU
0.223113	0.466629	0.177088	0.301373	0.320728	3.30495	7.98865	HU	3.4461	5.90984	HU
0.276793	0.37773	0.751915	0.12563	0.23617	3.95808	11.7029	HU	4.77295	8.54897	HU
0.23688	0.575275	0.114519	0.324003	0.236475	4.85656	10.7428	HU	5.66889	7.63734	HU
0.154045	0.473914	0.293815	0.999068	0.393769	4.77291	13.1076	HU	4.44258	10.4253	HU
0.229717	0.479882	0.414885	0.262911	0.076099	5.10602	13.0035	HU	5.08167	10.2479	HU
0.327203	0.259182	0.143728	0.49278	0.326343	7.03612	11.9318	HU	8.03385	9.53868	HU
0.222868	0.242476	0.519786	0.370631	0.102802	4.49445	12.5232	HU	4.59382	9.6267	HU
0.219342	0.567565	0.244578	0.198423	0.063996	8.18099	9.39132	HU	9.60571	8.23673	HU
0.307428	0.299481	0.108442	0.329788	0.117795	4.06732	11.9879	HU	4.73435	9.08308	HU
0.213262	0.375665	0.189014	0.67828	0.587253	7.29672	7.19299	HU	9.04157	4.44302	HU
0.162283	0.183758	0.660741	0.725718	0.358506	7.31167	12.3263	HU	8.38063	11.0699	HU
0.401724	0.328379	0.612234	0.241621	0.999068	7.99687	9.60967	HU	9.41833	6.2544	HU
0.861928	0.593569	0.198072	0.629586	0.206811	6.33555	10.9985	HU	7.6984	9.08649	HU
0.40416	0.199759	0.251203	0.243509	0.161542	6.21723	11.386	HU	7.66639	9.88175	HU
0.57552	0.740175	0.144403	0.241377	0.091341	5.37908	12.9203	HU	5.43163	10.6365	HU
0.110002	0.48399	0.314687	0.326444	0.099778	8.18061	10.2692	HU	9.04841	8.58875	HU
0.092251	0.254227	0.189263	0.184428	0.194837	5.56509	11.3932	HU	5.71626	9.46318	HU
0.21916	0.820762	0.20415	0.17278	0.125471	4.05464	11.8976	HU	4.663	8.63347	HU
0.146439	0.553992	0.251901	0.378598	0.999068	5.05123	13.1824	HU	4.83012	10.1364	HU
0.179205	0.608775	0.999068	0.211824	0.163437	6.41399	11.58	HU	7.66328	10.7927	HU
0.25903	0.198897	0.207759	0.180543	0.293446	7.64064	8.36091	HU	7.74419	5.89967	HU
0.287257	0.210517	0.342608	0.237015	0.188301	6.63153	11.5193	HU	8.32728	9.71832	HU
0.333669	0.993489	0.331674	0.43654	0.173224	5.56853	11.2867	HU	4.83322	10.9183	HU
0.308904	0.120862	0.332429	0.393638	0.108845	4.22497	11.7277	HU	6.80117	6.14583	HU
0.122178	0.390107	0.531243	0.475642	0.154936	2.64003	8.96013	HU	3.57208	7.53251	HU
0.236314	0.536165	0.204651	0.786684	0.192995	6.62675	8.52397	HU	9.24364	6.08603	HU
0.268102	0.218301	0.428109	0.503435	0.152016	6.00913	11.4805	HU	6.33565	10.1061	HU
0.064734	0.134495	0.437825	0.350215	0.232755	4.39854	12.8584	HU	4.30596	9.93056	HU
0.316314	0.767858	0.118914	0.337853	0.999068	4.11099	7.94691	HU	8.37897	9.16693	HU
0.181213	0.946975	0.175525	0.140057	0.134266	4.47731	13.0769	HU	4.11203	10.1992	HU
0.382909	0.165021	0.367367	0.160618	0.172454	7.05993	12.3196	HU	7.81084	10.1215	HU
0.218037	0.613153	0.349959	0.506501	0.109954	4.95535	12.9658	HU	4.65191	10.7266	HU
0.313467	0.42784	0.169536	0.161469	0.170729	5.75393	10.6928	HU	6.43276	8.97612	HU
0.150647	0.257558	0.560397	0.070103	0.150588	3.06582	8.31089	HU	3.39559	6.2611	HU
0.317994	0.196479	0.301965	0.404384	0.562537	4.33626	12.8889	HU	4.1331	10.1599	HU
0.174963	0.59174	0.404976	0.372114	0.139554	7.29981	12.0508	HU	8.31125	9.82554	HU
0.145302	0.232619	0.993572	0.057222	0.067458	5.35762	13.1524	HU	4.8984	10.9964	HU
0.246199	0.428126	0.239003	0.145264	0.300514	4.05095	11.9896	HU	4.48124	8.74006	HU
0.162333	0.979264	0.319977	0.292972	0.213776	3.93545	11.5747	HU	4.81751	8.48228	HU
0.248218	0.999068	0.210612	0.223643	0.131427	8.45308	8.99465	HU	8.4261	9.27358	HU
0.250402	0.482545	0.915638	0.171107	0.088394	4.77309	13.1597	HU	4.59553	10.2578	HU
0.245336	0.753379	0.315539	0.793874	0.866051	4.23016	12.6134	HU	4.17164	9.8311	HU
0.457239	0.519666	0.313965	0.391659	0.13944	8.13398	9.48161	HU	9.67997	8.73135	HU
0.259186	0.835715	0.226768	0.100947	0.197416	6.80872	11.7302	HU	8.2318	9.68575	HU
0.098115	0.212947	0.111484	0.426123	0.097981	4.37043	12.6362	HU	4.40879	10.0376	HU
0.259358	0.989091	0.383645	0.321989	0.084541	5.12661	13.0311	HU	5.07878	10.4042	HU
0.439085	0.428492	0.168675	0.730422	0.184611	6.59393	8.4554	HU	9.14377	6.05712	HU
0.109492	0.414878	0.472138	0.152093	0.256466	7.05586	12.012	HU	8.25001	9.74938	HU
0.250243	0.213135	0.301606	0.974074	0.194966	6.46659	11.3388	HU	8.17082	9.09384	HU
0.244281	0.61569	0.188653	0.464339	0.156581	6.55601	11.4762	HU	8.93907	9.02082	HU
0.139009	0.104168	0.216141	0.229424	0.127358	6.2169	10.9876	HU	6.75951	9.30856	HU
0.352077	0.692962	0.137246	0.217778	0.185103	9.057	8.56036	HU	8.08926	7.47221	HU
0.258003	0.359359	0.204533	0.192274	0.226353	4.16331	12.0378	HU	4.64056	8.99221	HU
0.10321	0.15248	0.098016	0.10143	0.154861	5.22461	13.5369	HU	4.41111	10.2593	HU
0.066208	0.882355	0.178783	0.815946	0.123281	4.37109	12.8137	HU	4.25622	9.84237	HU
0.149722	0.559607	0.459045	0.179251	0.120047	3.9425	11.8544	HU	4.62984	8.66552	HU
0.328516	0.409875	0.486373	0.126862	0.145312	4.4777	13.0777	HU	4.20674	10.2169	HU
0.212789	0.592281	0.213515	0.384918	0.238929	3.44024	8.07156	HU	3.70303	5.84461	HU
0.193026	0.279844	0.268286	0.197338	0.105422	6.90159	12.5512	HU	7.53821	10.9849	HU
0.187258	0.236249	0.24025	0.30942	0.981658	3.82258	11.7467	HU	4.64775	8.67328	HU
0.183223	0.44526	0.110011	0.276704	0.232578	4.20931	12.4656	HU	4.32756	9.88139	HU
0.375925	0.176031	0.175329	0.254351	0.14679	4.72645	12.6743	HU	4.78428	9.42763	HU
0.123754	0.586549	0.393502	0.165423	0.137896	7.45071	8.18194	HU	8.5721	5.54842	HU
0.135846	0.75254	0.222206	0.19112	0.107815	8.27386	9.77727	HU	9.87141	9.40189	HU
0.253118	0.768831	0.448068	0.225317	0.173151	4.93238	12.8656	HU	4.70295	10.0107	HU
0.999068	0.316424	0.46925	0.33048	0.120109	6.82326	12.2248	HU	7.63697	11.2271	HU
0.094939	0.566356	0.333953	0.227966	0.088423	8.13987	9.55323	HU	9.94372	9.18231	HU
0.999068	0.115412	0.800157	0.631912	0.908171	5.61668	11.2463	HU	7.06428	5.69724	HU
0.174227	0.187928	0.190335	0.128892	0.126089	3.75152	7.89051	HU	3.42235	5.71379	HU
0.097601	0.149119	0.190993	0.275635	0.268843	4.11827	12.0723	HU	4.499	8.78332	HU
0.180878	0.487392	0.939677	0.159089	0.132866	4.435	12.1101	HU	4.84952	9.13851	HU
0.129453	0.370339	0.229427	0.333649	0.161278	3.9695	11.87	HU	4.64119	8.66828	HU
0.139607	0.202164	0.210283	0.21183	0.18312	5.91115	11.0023	HU	7.1759	8.81124	HU
0.215387	0.794231	0.139592	0.851965	0.981615	7.14209	11.9947	HU	8.27606	9.73023	HU
0.074593	0.52966	0.114066	0.301155	0.095968	2.65879	8.94183	HU	3.54597	7.47577	HU
0.20896	0.357855	0.373066	0.614218	0.147579	5.31148	13.5004	HU	5.19552	11.0866	HU
0.531808	0.287909	0.308579	0.554838	0.159043	6.87465	11.7979	HU	7.09758	10.0492	HU
0.105122	0.327904	0.195756	0.202311	0.051569	3.93705	11.7398	HU	4.76177	8.5269	HU
0.151672	0.256695	0.294922	0.215614	0.643636	6.14281	10.7023	HU	7.19667	8.87244	HU
0.198169	0.074624	0.675109	0.176797	0.988085	2.89568	8.36419	HU	3.35063	6.3544	HU
0.069458	0.024577	0.26808	0.48524	0.075083	4.47369	12.0214	HU	4.95178	9.07482	HU
0.246028	0.180597	0.251189	0.42986	0.134147	6.99207	11.9199	HU	7.99716	9.6393	HU
0.202889	0.096602	0.53941	0.320654	0.892245	4.3226	12.6154	HU	4.27406	9.99975	HU
0.152261	0.796385	0.448165	0.496208	0.276152	8.87387	9.89743	HU	9.20746	11.2361	HU
0.844908	0.533222	0.653298	0.246376	0.225566	8.15818	12.1265	HU	8.27345	11.3752	HU
0.122703	0.047153	0.261865	0.32168	0.086375	3.95285	11.9701	HU	4.59328	9.5579	HU
0.262224	0.483836	0.241405	0.721818	0.933721	7.02556	12.3816	HU	7.31721	11.1085	HU
0.184647	0.999068	0.148655	0.330669	0.08049	5.5578	12.8034	HU	5.98891	10.3559	HU
0.208219	0.473096	0.313131	0.359794	0.226674	7.74409	12.4132	HU	6.53665	11.5499	HU
0.214627	0.149951	0.318473	0.246475	0.052733	7.27344	12.4076	HU	8.28538	11.386	HU
0.072477	0.738547	0.538543	0.484147	0.035841	7.06759	12.3223	HU	8.18352	10.9859	HU
0.080829	0.259179	0.387766	0.534666	0.068702	4.34447	12.3035	HU	4.81106	9.86241	HU
0.112827	0.126949	0.194994	0.129372	0.164819	5.78821	11.3223	HU	6.5115	10.3282	HU
0.241255	0.907045	0.29885	0.080504	0.994554	5.76698	12.8605	HU	6.14523	10.8586	HU
0.22171	0.562397	0.143428	0.142689	0.099302	4.24558	11.9415	HU	5.11903	8.95626	HU
0.080711	0.540153	0.401546	0.059081	0.22652	6.91531	11.7613	HU	8.0099	9.13765	HU
0.171465	0.390841	0.198591	0.194638	0.12413	5.93558	11.4746	HU	7.51922	9.70538	HU
0.07045	0.387294	0.158669	0.518073	0.456757	3.91107	11.5759	HU	4.90036	8.25956	HU
0.137073	0.655821	0.278528	0.285221	0.093352	3.81307	11.2953	HU	4.94395	8.08483	HU
0.51255	0.219183	0.634103	0.246437	0.325133	5.77879	10.5364	HU	7.62179	8.34982	HU
0.187242	0.705703	0.591038	0.159197	0.1025	6.72997	12.3368	HU	7.51353	9.5678	HU
0.144419	0.186148	0.414468	0.024818	0.807034	5.77936	11.6235	HU	6.06311	10.4201	HU
0.931927	0.275097	0.331043	0.278742	0.144012	4.42058	12.1994	HU	4.73976	9.11381	HU
0.243038	0.704658	0.149123	0.236064	0.140269	5.64922	12.6936	HU	6.14975	10.6254	HU
0.387699	0.276289	0.120772	0.338697	0.191778	6.90112	12.5399	HU	7.7014	11.1256	HU
0.285106	0.087039	0.296691	0.214919	0.089074	6.46369	10.7328	HU	8.31606	8.3494	HU
0.119881	0.657781	0.324963	0.43092	0.074995	6.56588	12.6922	HU	7.32441	11.438	HU
0.186159	0.696259	0.14454	0.142204	0.037301	2.6543	8.95157	HU	3.60582	7.56779	HU
0.30344	0.597804	0.589945	0.565611	0.229891	5.33649	12.9569	HU	5.13248	10.3408	HU
0.357327	0.253964	0.197289	0.527405	0.178337	8.35459	9.02971	HU	8.0979	8.97477	HU
0.107225	0.607203	0.459713	0.295803	0.182243	4.21499	9.83558	HU	4.24267	8.36562	HU
0.071461	0.366603	0.732059	0.075138	0.431102	5.10389	13.1523	HU	4.94445	10.2712	HU
0.182934	0.23509	0.138992	0.215361	0.210301	5.71193	12.7183	HU	5.98264	10.1833	HU
0.813589	0.7285	0.43069	0.263143	0.150861	4.69928	12.4417	HU	4.82688	9.33676	HU
0.980742	0.590891	0.31025	0.174259	0.293556	6.98927	11.6473	HU	7.67189	9.01505	HU
0.434853	0.548777	0.282398	0.327918	0.789069	4.45499	12.1246	HU	4.98278	9.2297	HU
0.154234	0.606261	0.150747	0.204973	0.408323	6.78226	12.3181	HU	7.52968	9.74055	HU
0.399481	0.737707	0.163424	0.228691	0.072036	5.2664	13.1091	HU	4.90198	10.9961	HU
0.183793	0.571274	0.222901	0.864714	0.126718	5.81285	11.352	HU	5.79453	9.69416	HU
0.31749	0.133152	0.174169	0.230305	0.200485	6.13114	12.9107	HU	5.80422	11.1255	HU
0.270032	0.753705	0.249266	0.999068	0.133188	4.65118	11.9828	HU	5.22723	8.87872	HU
0.234891	0.190136	0.338706	0.335805	0.139766	2.66778	8.93237	HU	3.55246	7.47717	HU
0.285474	0.47584	0.194094	0.461234	0.475424	6.52741	8.14573	HU	8.36564	5.25562	HU
0.982484	0.309646	0.165779	0.33649	0.312081	4.22001	11.7715	HU	6.75325	6.23283	HU
0.222696	0.666647	0.317431	0.15948	0.086459	3.73368	9.99307	HU	3.84083	7.86066	HU
0.142558	0.807225	0.334098	0.245866	0.1259	2.73606	8.8489	HU	3.56767	7.34925	HU
0.164201	0.174143	0.65806	0.204483	0.191172	5.671	12.9407	HU	5.49549	10.6771	HU
0.39471	0.245342	0.313203	0.468861	0.041462	5.93504	13.0174	HU	5.8529	11.4463	HU
0.480082	0.73495	0.259868	0.045555	0.9479	3.79191	11.6691	HU	4.87806	8.76258	HU
0.195161	0.137356	0.186697	0.196763	0.060107	5.82887	11.521	HU	6.59539	10.7909	HU
0.999068	0.477203	0.307323	0.110941	0.108942	4.7299	11.7578	HU	5.68503	8.40112	HU
0.11802	0.579513	0.281935	0.386474	0.22091	3.89928	11.6221	HU	4.87404	8.41668	HU
0.269452	0.787646	0.563071	0.270648	0.759162	6.20536	10.8088	HU	7.44918	8.76706	HU
0.106836	0.424289	0.165887	0.281547	0.073059	5.16533	13.0951	HU	4.90791	10.2642	HU
0.205367	0.278007	0.204767	0.190759	0.200697	4.59997	11.7585	HU	5.33355	8.93968	HU
0.125002	0.999068	0.36445	0.230046	0.058265	5.866	12.8834	HU	6.08582	11.0846	HU
0.192891	0.170042	0.362378	0.184398	0.213832	7.60343	11.9936	HU	9.33872	11.122	HU
0.358413	0.972553	0.317478	0.533939	0.193997	8.50972	8.96625	HU	9.79106	8.48636	HU
0.081856	0.450611	0.151153	0.196497	0.186124	4.79565	13.209	HU	4.90608	11.0394	HU
0.999068	0.198522	0.324717	0.130342	0.113137	6.08126	11.4617	HU	7.26997	10.3257	HU
0.369312	0.473546	0.247421	0.128893	0.198181	5.6973	12.7438	HU	6.23262	10.6587	HU
0.155089	0.619939	0.166062	0.40425	0.049371	5.88771	11.5048	HU	6.56076	10.3952	HU
0.55284	0.999068	0.429785	0.496935	0.346776	4.97933	13.1662	HU	4.54485	10.6133	HU
0.640473	0.213034	0.29442	0.117309	0.044969	5.16189	13.3951	HU	5.05905	10.3636	HU
0.146088	0.552868	0.173727	0.472721	0.087551	5.70178	12.7474	HU	6.35256	10.737	HU
0.391309	0.683907	0.215763	0.328679	0.302392	2.61146	8.95709	HU	3.65923	7.59554	HU
0.314775	0.514238	0.439043	0.239198	0.095003	7.23794	12.4347	HU	8.29958	11.6513	HU
0.323647	0.420776	0.215639	0.994982	0.078821	6.96595	11.7775	HU	8.08022	9.49354	HU
0.27174	0.330978	0.256909	0.180785	0.17525	6.13062	10.957	HU	7.23251	8.90892	HU
0.522228	0.143984	0.197048	0.211109	0.225975	6.65013	12.3841	HU	7.61356	9.95804	HU
0.146648	0.235569	0.155022	0.15821	0.345475	4.36458	12.161	HU	4.84907	9.29533	HU
0.561416	0.633896	0.247601	0.364474	0.150881	5.25504	13.0935	HU	5.02933	10.7987	HU
0.065032	0.191557	0.31295	0.54314	0.23545	5.7759	11.5809	HU	4.99449	10.3052	HU
0.192995	0.328781	0.130837	0.158996	0.02717	4.03618	12.0519	HU	4.50506	9.24935	HU
0.101031	0.118186	0.999068	0.434592	0.122821	5.68601	11.5544	HU	6.41109	10.0189	HU
0.093676	0.631868	0.336847	0.242063	0.132944	5.8889	11.6488	HU	6.8831	10.2209	HU
0.149553	0.186851	0.999068	0.184108	0.469494	6.81217	12.2316	HU	7.65128	11.2022	HU
0.238062	0.336226	0.124108	0.092517	0.130144	5.70011	11.4935	HU	6.72319	9.24642	HU
0.259678	0.340449	0.16645	0.250418	0.07308	7.45742	12.158	HU	8.72069	10.98	HU
0.440542	0.243805	0.157004	0.086743	0.134306	7.00298	12.3383	HU	8.04321	10.873	HU
0.117785	0.008855	0.421183	0.313331	0.122129	4.6549	11.5975	HU	5.33126	8.84428	HU
0.321284	0.42035	0.128389	0.143602	0.230958	4.76837	13.1455	HU	4.45779	10.4509	HU
0.198321	0.451872	0.249196	0.059697	0.203451	3.61999	8.10606	HU	3.9547	5.70863	HU
0.093065	0.999068	0.323216	0.179789	0.201405	6.77545	7.93541	HU	8.58426	5.07131	HU
0.195632	0.924454	0.232442	0.497132	0.098114	2.68015	8.88973	HU	3.49368	7.20474	HU
0.087701	0.641306	0.957719	0.641121	0.094635	6.44354	11.4807	HU	8.88267	9.05062	HU
0.347687	0.48097	0.396088	0.740461	0.108612	5.9905	13.0035	HU	5.83995	11.4197	HU
0.292248	0.366296	0.160088	0.493327	0.17622	7.37452	11.8259	HU	9.25549	9.73895	HU
0.14703	0.464039	0.603192	0.24445	0.125939	4.98223	10.5548	HU	6.10262	7.4791	HU
0.14319	0.358796	0.34203	0.281526	0.090318	5.92149	12.9562	HU	6.19464	11.0982	HU
0.29192	0.737493	0.476917	0.13754	0.216229	3.78381	11.2911	HU	4.95233	8.08567	HU
0.697559	0.325945	0.245892	0.266445	0.181699	5.23971	13.0023	HU	4.69762	10.676	HU
0.143883	0.870047	0.413503	0.641472	0.193837	5.97096	11.3976	HU	4.88102	10.9636	HU
0.354609	0.991906	0.285946	0.622163	0.161493	2.97785	8.60109	HU	3.78356	6.62813	HU
0.234596	0.582477	0.307587	0.156468	0.03126	5.71578	10.5164	HU	7.03851	8.73092	HU
0.153863	0.267097	0.170967	0.147587	0.999068	5.8985	11.596	HU	6.18729	11.0817	HU
0.313404	0.214629	0.28056	0.20923	0.127476	4.31393	8.10625	HU	7.16559	8.54218	HU
0.19788	0.396385	0.20183	0.393945	0.098302	4.46922	13.0322	HU	4.19003	10.1443	HU
0.227366	0.574322	0.50905	0.284442	0.275519	4.37009	12.7734	HU	4.1804	9.84195	HU
0.208167	0.423278	0.128311	0.386886	0.108846	7.0152	12.2408	HU	7.65937	10.9119	HU
0.803317	0.496815	0.534482	0.131481	0.358501	5.576	11.3745	HU	6.92776	8.80601	HU
0.272656	0.440233	0.227083	0.066571	0.068391	7.10372	12.455	HU	7.9425	10.7723	HU
0.363592	0.283477	0.253434	0.064129	0.376272	4.75787	12.0946	HU	5.13314	8.99585	HU
0.15627	0.606771	0.213778	0.214628	0.350566	5.04189	12.3299	HU	5.44347	9.052	HU
0.145432	0.650272	0.26902	0.120029	0.134121	6.46095	11.5475	HU	8.09791	9.53359	HU
0.10219	0.548008	0.397093	0.594612	0.11292	4.70401	13.1876	HU	4.43471	10.566	HU
0.284234	0.46653	0.224061	0.244766	0.103846	4.24991	12.6634	HU	4.19622	10.1991	HU
0.157467	0.319609	0.218473	0.088483	0.439391	3.79254	11.6086	HU	4.90189	8.3603	HU
0.247848	0.669636	0.919456	0.335489	0.062712	6.95585	11.8298	HU	7.26185	9.97199	HU
0.232828	0.250171	0.126114	0.398648	0.417712	4.98203	10.3146	HU	5.55506	7.17267	HU
0.119445	0.686215	0.495872	0.139112	0.093735	5.7824	13.0227	HU	5.50553	10.9966	HU
0.155482	0.336889	0.20941	0.224828	0.112284	6.31719	12.8706	HU	6.72087	11.6713	HU
0.137531	0.584754	0.146063	0.22737	0.156869	6.1559	11.5505	HU	7.61063	10.7314	HU
0.267576	0.650574	0.113996	0.443551	0.068097	7.30524	12.289	HU	7.46884	9.68449	HU
0.232502	0.277982	0.49796	0.531866	0.111792	4.06635	9.83933	HU	4.20633	8.15955	HU
0.312723	0.772937	0.297912	0.612544	0.093237	6.42688	11.5907	HU	7.47883	10.7354	HU
0.585925	0.982863	0.470568	0.231746	0.190365	5.66384	11.9856	HU	6.71816	9.67359	HU
0.206887	0.426475	0.363348	0.11879	0.999068	3.53418	7.93295	HU	3.41715	5.87245	HU
0.999068	0.155967	0.151616	0.572595	0.105418	6.59739	11.4441	HU	9.01667	8.79112	HU
0.222991	0.719386	0.27958	0.518535	0.052666	3.83888	11.2796	HU	5.0201	7.95175	HU
0.383408	0.63424	0.364864	0.130834	0.122859	6.07062	9.04698	HU	7.72962	5.91992	HU
0.176004	0.568713	0.242606	0.409718	0.062719	7.81485	10.0429	HU	9.85871	9.90517	HU
0.171112	0.879861	0.262751	0.194408	0.162817	7.47172	11.4732	HU	9.55857	9.4716	HU
0.999068	0.517706	0.12595	0.999068	0.322333	4.70042	12.4701	HU	4.4354	9.94028	HU
0.180958	0.593992	0.281407	0.411069	0.999068	7.53898	12.0358	HU	9.17912	11.2333	HU
0.404992	0.306776	0.268856	0.352027	0.314331	4.79931	13.1822	HU	4.55905	10.7178	HU
0.126216	0.736747	0.270766	0.145121	0.277633	7.30086	7.19193	HU	9.04154	4.43468	HU
0.453894	0.33024	0.230172	0.308282	0.075726	4.34611	12.7614	HU	4.21896	9.87877	HU
0.999068	0.676821	0.32759	0.234165	0.350596	4.59961	11.9746	HU	5.31354	8.65797	HU
0.094617	0.258866	0.548486	0.136146	0.131902	3.80008	11.6608	HU	4.79737	8.52948	HU
0.248683	0.19164	0.341806	0.332139	0.119198	5.33118	12.4374	HU	5.44265	9.11284	HU
0.378283	0.87578	0.409917	0.495198	0.118565	10.0111	10.4768	PARPi	8.97421	11.31	PARPi
0.522788	0.257162	0.838379	0.184693	0.115128	10.2562	9.94078	PARPi	8.35759	11.045	PARPi
0.078434	0.872594	0.385422	0.185305	0.16357	10.377	10.1022	PARPi	7.08504	11.5379	PARPi
0.086385	0.354509	0.196133	0.608987	0.49875	4.96302	13.0631	PARPi	5.00154	10.413	PARPi
0.373401	0.783586	0.220455	0.117392	0.241579	11.0662	11.1939	PARPi	4.68368	10.7827	PARPi
0.815709	0.154735	0.107234	0.434888	0.175919	8.04365	12.1133	PARPi	8.12368	10.6094	PARPi
0.405632	0.89769	0.647366	0.531972	0.240637	10.1902	11.3076	PARPi	7.43237	10.9346	PARPi
0.206119	0.217271	0.446869	0.619315	0.939187	10.2865	11.4286	PARPi	7.39289	11.1348	PARPi
0.203401	0.874253	0.241795	0.294588	0.222955	11.1376	11.1363	PARPi	4.92967	10.7604	PARPi
0.224737	0.485147	0.325883	0.450754	0.965048	9.88143	11.2776	PARPi	8.69023	11.4016	PARPi
0.244324	0.930743	0.186022	0.174714	0.161643	5.31912	13.5766	PARPi	5.09265	10.6506	PARPi
0.134183	0.639696	0.296575	0.291688	0.235259	10.2882	11.6554	PARPi	7.69862	11.3863	PARPi
0.166398	0.313576	0.177302	0.120067	0.428772	9.8154	11.3887	PARPi	9.17953	11.3001	PARPi
0.835558	0.494889	0.135029	0.157369	0.133328	10.5125	10.8361	PARPi	7.19543	11.5396	PARPi
0.090892	0.94739	0.364214	0.064124	0.649664	7.70901	10.7175	PARPi	9.52277	8.47265	PARPi
0.151276	0.235262	0.240624	0.338442	0.072388	10.6762	11.593	PARPi	5.59687	11.0654	PARPi
0.251322	0.553549	0.224423	0.480367	0.099143	9.88716	9.0156	PARPi	7.61517	11.6397	PARPi
0.253539	0.647104	0.306064	0.119455	0.112529	10.1499	11.4585	PARPi	7.97703	11.5643	PARPi
0.164658	0.66968	0.139269	0.130762	0.063068	10.6274	10.7657	PARPi	8.41738	11.6578	PARPi
0.992003	0.863202	0.353165	0.464148	0.078125	9.94055	11.4494	PARPi	8.30898	11.3226	PARPi
0.472853	0.476334	0.314036	0.388333	0.236833	9.85916	11.421	PARPi	8.75473	11.5893	PARPi
0.450583	0.527504	0.159862	0.315007	0.165587	10.5339	10.1721	PARPi	5.43787	10.9202	PARPi
0.165089	0.144191	0.262928	0.219996	0.220301	9.43102	11.364	PARPi	9.01596	11.4716	PARPi
0.117038	0.149397	0.294397	0.293719	0.121642	8.02309	12.2123	PARPi	8.15349	10.7804	PARPi
0.103006	0.39232	0.452205	0.29787	0.261493	3.99756	9.15796	PARPi	3.64356	5.51991	PARPi
0.270323	0.352235	0.129921	0.151171	0.088117	10.7347	10.9043	PARPi	8.71974	11.6582	PARPi
0.116014	0.456227	0.185202	0.307627	0.12987	10.8707	11.2348	PARPi	5.56184	10.5734	PARPi
0.060263	0.4129	0.365287	0.522971	0.241829	2.6453	8.96223	PARPi	3.5624	7.52568	PARPi
0.08067	0.604426	0.214306	0.486277	0.089175	3.76723	8.93271	PARPi	3.34437	6.10633	PARPi
0.202013	0.301622	0.162251	0.307968	0.999068	10.3229	11.7126	PARPi	6.95016	11.3861	PARPi
0.249808	0.426601	0.193919	0.520453	0.18942	8.20366	12.0861	PARPi	7.98432	10.5012	PARPi
0.265178	0.605946	0.232235	0.173655	0.170167	10.8133	11.4551	PARPi	5.5613	11.2364	PARPi
0.235126	0.261231	0.34124	0.489967	0.081743	10.5473	11.135	PARPi	7.12859	11.1033	PARPi
0.973512	0.549581	0.287824	0.276619	0.152944	10.1252	10.8399	PARPi	8.21364	11.3461	PARPi
0.206542	0.967951	0.256808	0.676096	0.149872	10.2412	9.71236	PARPi	8.92242	11.4178	PARPi
0.297789	0.438906	0.163269	0.341465	0.081467	8.10571	12.169	PARPi	8.29769	11.4411	PARPi
0.193827	0.182383	0.175916	0.564967	0.033903	3.91427	8.56988	PARPi	3.26182	5.76427	PARPi
0.154183	0.354979	0.160888	0.207797	0.381386	10.1086	11.4444	PARPi	7.92463	11.6678	PARPi
0.137395	0.939335	0.410404	0.204138	0.297511	10.9796	11.4811	PARPi	5.11031	10.4583	PARPi
0.090791	0.497489	0.445997	0.10379	0.087511	10.2658	11.3536	PARPi	7.41163	11.6497	PARPi
0.23087	0.565007	0.668062	0.091417	0.0948	10.0665	11.6309	PARPi	7.71879	11.4094	PARPi
0.130923	0.303895	0.243809	0.101636	0.291331	10.6502	11.3252	PARPi	6.24761	10.8314	PARPi
0.089159	0.476438	0.297495	0.709261	0.17337	10.9607	11.1164	PARPi	6.86873	11.6974	PARPi
0.168281	0.697489	0.919788	0.947433	0.157769	8.03252	10.7742	PARPi	8.45034	9.24121	PARPi
0.19759	0.819758	0.141118	0.340571	0.391687	10.7279	11.1005	PARPi	6.93933	11.6942	PARPi
0.434942	0.443655	0.240388	0.13412	0.219868	10.1957	10.124	PARPi	8.57702	11.6985	PARPi
0.323341	0.960545	0.430238	0.238517	0.127399	3.77084	8.86317	PARPi	3.51933	5.65964	PARPi
0.917657	0.642272	0.159743	0.316273	0.055895	10.5584	10.3641	PARPi	5.43424	10.8053	PARPi
0.075228	0.736511	0.14656	0.179077	0.417087	10.2522	10.1053	PARPi	7.39554	11.1871	PARPi
0.179408	0.069579	0.106236	0.432866	0.145348	5.02782	13.2615	PARPi	4.71161	10.7989	PARPi
0.335307	0.24539	0.20974	0.145363	0.206232	3.68571	8.7096	PARPi	3.53426	5.83963	PARPi
0.245725	0.999068	0.187687	0.236505	0.100968	4.05935	9.64991	PARPi	3.49311	5.67484	PARPi
0.106453	0.086809	0.20101	0.335206	0.098646	11.0576	11.364	PARPi	4.95551	10.2968	PARPi
0.064874	0.234081	0.497764	0.649225	0.118199	10.1172	11.8297	PARPi	6.84679	11.6721	PARPi
0.186607	0.514118	0.225189	0.999068	0.287449	9.4563	11.5946	PARPi	8.75607	11.4942	PARPi
0.259973	0.587252	0.509027	0.560549	0.082068	10.316	11.7097	PARPi	6.85566	11.6319	PARPi
0.13715	0.222666	0.476037	0.870601	0.39073	4.12269	9.65379	PARPi	3.59565	5.59236	PARPi
0.187135	0.72409	0.380925	0.150256	0.102101	9.44859	9.87049	PARPi	7.22241	9.0613	PARPi
0.145079	0.317712	0.315436	0.298017	0.091378	10.0566	9.71316	PARPi	9.75642	10.124	PARPi
0.103805	0.42184	0.461038	0.133948	0.079762	10.3507	9.94032	PARPi	8.73704	11.3489	PARPi
0.282302	0.469627	0.312543	0.106176	0.15416	9.49169	8.65309	PARPi	8.55957	8.95934	PARPi
0.227394	0.224725	0.182809	0.416478	0.114813	6.31658	9.35536	PARPi	8.11873	9.04223	PARPi
0.753034	0.821287	0.637036	0.14842	0.160174	8.94875	8.6809	PARPi	8.59652	6.13368	PARPi
0.230334	0.542467	0.999068	0.143539	0.107308	5.79464	11.1478	PARPi	5.6521	9.59067	PARPi
0.291342	0.756029	0.227063	0.129354	0.114932	9.96198	9.77626	PARPi	9.71013	10.4289	PARPi
0.332494	0.119999	0.109502	0.078342	0.163421	10.0373	9.76169	PARPi	9.62764	10.1711	PARPi
0.084146	0.260399	0.34995	0.265151	0.146635	7.10087	12.3653	PARPi	8.03171	11.5494	PARPi
0.134598	0.770605	0.28664	0.150395	0.281512	11.0736	11.161	PARPi	5.84514	11.0453	PARPi
0.081446	0.313862	0.434271	0.618702	0.384846	10.1161	10.021	PARPi	8.64775	11.0594	PARPi
0.108895	0.28694	0.207802	0.18862	0.135832	9.99829	10.5477	PARPi	6.81947	10.4351	PARPi
0.14018	0.116742	0.120548	0.284201	0.270464	9.29909	10.5546	PARPi	9.01686	8.82254	PARPi
0.098945	0.262468	0.345743	0.322113	0.165535	5.22888	9.42879	PARPi	6.60653	5.88582	PARPi
0.092012	0.18911	0.206945	0.394642	0.070905	11.033	11.4788	PARPi	5.26456	10.6532	PARPi
0.106861	0.237254	0.395449	0.092626	0.04887	3.00967	8.29191	PARPi	3.42188	6.25593	PARPi
0.176196	0.219307	0.135457	0.383455	0.099772	10.3801	11.6301	PARPi	6.84678	11.3872	PARPi
0.126722	0.487757	0.177306	0.279224	0.170138	8.78281	10.4825	PARPi	9.54369	6.81604	PARPi
0.198736	0.407255	0.241332	0.383052	0.179182	11.1232	11.216	PARPi	5.11011	10.5076	PARPi
0.243328	0.687576	0.207281	0.21237	0.975105	10.3922	11.6844	PARPi	6.66481	11.0779	PARPi
0.244279	0.20926	0.948593	0.342471	0.713225	11.0681	11.1795	PARPi	5.97156	11.0764	PARPi
0.196862	0.631107	0.148081	0.129446	0.334564	5.25566	13.1258	PARPi	4.82809	10.9677	PARPi
0.132589	0.539203	0.472936	0.301146	0.102533	10.7225	10.7195	PARPi	5.73442	8.79093	PARPi
0.117112	0.999068	0.919291	0.178666	0.177353	8.54104	10.9435	PARPi	9.68697	8.73377	PARPi
0.20542	0.444338	0.400079	0.165255	0.422479	11.0205	11.5105	PARPi	5.05968	9.58328	PARPi
0.10536	0.535122	0.325886	0.116767	0.290702	10.3739	9.9484	PARPi	8.58966	11.7016	PARPi
0.166518	0.286046	0.901407	0.678659	0.120742	10.3508	10.3266	PARPi	7.38912	11.4679	PARPi
0.276969	0.431835	0.216	0.242687	0.306326	10.0165	10.0988	PARPi	8.8802	11.321	PARPi
0.543349	0.960796	0.206205	0.332429	0.866456	10.5458	11.616	PARPi	6.57195	10.7592	PARPi
0.234932	0.318504	0.251383	0.235296	0.049459	9.84965	11.4632	PARPi	8.84284	11.6473	PARPi
0.163819	0.31327	0.165101	0.139001	0.111872	4.49129	11.7728	PARPi	5.05548	8.82032	PARPi
0.195982	0.502204	0.356077	0.247172	0.47499	8.74833	11.5954	PARPi	9.37221	11.0842	PARPi
0.344947	0.763603	0.202942	0.388697	0.120855	9.76522	11.6794	PARPi	7.50156	11.2682	PARPi
0.205815	0.638411	0.188446	0.204095	0.322324	5.3459	13.5845	PARPi	5.20386	10.6305	PARPi
0.267615	0.947464	0.15231	0.18438	0.242935	4.69753	13.1897	PARPi	4.33564	10.4795	PARPi
0.124472	0.152561	0.173396	0.168285	0.146825	10.9382	11.593	PARPi	5.37552	9.327	PARPi
0.137208	0.561403	0.540893	0.133854	0.166458	5.05804	13.3379	PARPi	4.69454	9.84219	PARPi
0.321956	0.234456	0.175323	0.247957	0.182153	8.65831	10.6885	PARPi	9.77837	8.59922	PARPi
0.059262	0.778931	0.197118	0.34336	0.179336	10.8411	11.1448	PARPi	5.53515	10.6385	PARPi
0.144208	0.152018	0.233682	0.304064	0.079436	8.59515	10.9256	PARPi	9.6831	9.33979	PARPi
0.251822	0.671105	0.23377	0.247839	0.044937	5.36112	13.6428	PARPi	4.65801	10.5611	PARPi
0.258917	0.232358	0.137419	0.493801	0.148479	9.87651	11.6354	PARPi	8.18862	11.6492	PARPi
0.787169	0.743482	0.999068	0.379133	0.06991	11.0032	11.0983	PARPi	6.15819	10.8747	PARPi
0.138979	0.941371	0.652634	0.29226	0.12883	9.07146	9.7406	PARPi	10.1159	9.40002	PARPi
0.323399	0.481225	0.999068	0.200205	0.141601	9.93022	11.5811	PARPi	7.68474	11.0459	PARPi
0.229699	0.202425		0.675189	0.163946	10.0297	9.88784	PARPi	9.09242	11.3725	PARPi
0.155786	0.812748		0.539895	0.0767	8.29827	11.5049	PARPi	9.59159	10.7319	PARPi
0.388019	0.073216		0.189793	0.416601	3.98807	9.82792	PARPi	5.36392	9.09075	PARPi
0.247949	0.596188		0.974701	0.257387	7.58058	12.2079	PARPi	8.27239	10.9128	PARPi
0.781111	0.14194		0.999068	0.073279	3.55586	8.46206	PARPi	3.3713	6.04011	PARPi
0.252312	0.467893		0.197109	0.090565	10.2239	10.1581	PARPi	7.42961	11.0203	PARPi
0.229972	0.29288		0.221534	0.137755	9.95863	9.79844	PARPi	9.76542	9.15627	PARPi
0.09044	0.771358		0.198462	0.138648	9.69844	11.6436	PARPi	8.7078	11.6257	PARPi
0.083769	0.862471		0.690838	0.232043	10.6833	11.5892	PARPi	6.08479	11.0026	PARPi
0.205754	0.693413		0.383471	0.171419	10.3608	9.98957	PARPi	8.55417	11.2807	PARPi
0.262288	0.999068		0.999068	0.206135	10.1372	9.65655	PARPi	9.72859	10.2564	PARPi
0.189433	0.391442		0.548332	0.076131	3.09443	8.12221	PARPi	3.32296	6.13455	PARPi
0.315533	0.356657		0.133001	0.115016	5.54915	12.1046	PARPi	6.10179	10.4353	PARPi
0.224924	0.318514		0.560566	0.215927	10.926	11.2145	PARPi	5.82463	11.4614	PARPi
0.662268	0.941125		0.144068	0.974387	5.78556	13.077	PARPi	5.61818	10.9801	PARPi
0.103087	0.350623		0.261488	0.219197	10.6322	10.4144	PARPi	5.82214	10.3725	PARPi
0.308876	0.62993		0.087006	0.118863	6.42354	11.5962	PARPi	7.68348	11.0419	PARPi
0.156378	0.164259		0.103434	0.201515	9.90598	9.07224	PARPi	6.32376	10.8717	PARPi
0.275438	0.389875		0.355642	0.231764	4.78901	11.6047	PARPi	5.56699	9.06574	PARPi
0.332783	0.140202		0.423533	0.11073	7.0852	12.3408	PARPi	7.41134	10.8846	PARPi
0.078512	0.308721		0.435307	0.078078	4.01018	9.90657	PARPi	4.18992	8.34771	PARPi
0.165532	0.314886		0.177176	0.171448	10.0631	11.2358	PARPi	7.904	11.2658	PARPi
0.096134	0.511753		0.327624	0.161412	10.3817	11.7387	PARPi	6.57998	11.169	PARPi
0.38028	0.920872		0.285355	0.442093	5.12013	13.3523	PARPi	4.56715	10.5317	PARPi
0.518061	0.176878		0.505594	0.169873	8.43433	11.906	PARPi	8.87205	11.4203	PARPi
0.278249	0.806913		0.100961	0.09136	2.97959	8.27492	PARPi	3.37632	6.1414	PARPi
0.156515	0.23503		0.100391	0.28105	11.0795	11.2089	PARPi	6.1645	10.8666	PARPi
0.062258	0.900615		0.208448	0.051945	10.2645	11.4163	PARPi	7.79407	11.6886	PARPi
0.079132	0.67645		0.216994	0.078026	9.88412	11.4465	PARPi	8.91231	11.5244	PARPi
0.182191	0.222029		0.183368	0.101688	10.3212	10.873	PARPi	7.47844	10.899	PARPi
0.365083	0.851373		0.387167	0.060846	4.62065	13.1959	PARPi	4.29646	10.4025	PARPi
0.41417	0.310669		0.287355	0.156713	9.9587	11.3961	PARPi	8.40951	11.3057	PARPi
0.236916	0.470025		0.690048	0.347024	5.85537	10.4365	PARPi	5.5235	9.41399	PARPi
0.352617	0.2608		0.098804	0.30732	9.97122	9.30481	PARPi	9.56114	10.7983	PARPi
0.184008	0.28702		0.46993	0.059988	11.1205	11.1716	PARPi	5.56253	9.25727	PARPi
0.424807	0.897066		0.314762	0.217743	10.0522	11.5787	PARPi	7.72443	11.1085	PARPi
0.119744	0.091935		0.522988	0.277165	10.2526	11.7366	PARPi	6.86394	11.6958	PARPi
0.216458	0.234484		0.273063	0.343918	9.80616	8.97558	PARPi	7.58183	10.9828	PARPi
0.143721	0.630823		0.082923	0.055913	10.8922	10.8539	PARPi	6.46408	11.5603	PARPi
0.370961	0.683457		0.172397	0.140839	9.76066	8.93632	PARPi	6.2336	10.6363	PARPi
0.146244	0.532147		0.53871	0.248173	3.68879	8.69157	PARPi	3.37913	6.05816	PARPi
0.323878	0.358866		0.302592	0.072262	4.11936	10.9282	PARPi	4.92771	8.20435	PARPi
0.114034	0.513438		0.219919	0.306121	9.07812	10.6065	PARPi	7.81571	5.8527	PARPi
0.517961	0.853838		0.138572	0.087474	11.0516	11.1056	PARPi	6.04005	11.0792	PARPi
0.222899	0.507669		0.437999	0.142958	10.7541	11.4976	PARPi	5.40382	11.1074	PARPi
0.148093	0.620932		0.222917	0.146355	10.3193	11.628	PARPi	7.15385	11.5289	PARPi
0.119019	0.285172		0.176635	0.136193	5.33837	13.5103	PARPi	5.04718	11.0465	PARPi
0.146975	0.368633		0.064039	0.320849	6.4398	10.0668	PARPi	7.25112	8.82076	PARPi
0.314672	0.700775		0.541649	0.462758	10.5912	11.6202	PARPi	5.38367	10.9438	PARPi
0.382644	0.572183		0.146796	0.146402	11.104	11.0796	PARPi	7.5395	5.73975	PARPi
0.096535	0.345418		0.350146	0.121599	7.35402	12.322	PARPi	8.30715	11.1628	PARPi
0.539239	0.999068		0.071254	0.21196	3.39369	8.25361	PARPi	3.37531	6.07077	PARPi
0.349487	0.477518		0.20497	0.107154	9.67077	8.97954	PARPi	9.91731	9.80448	PARPi
0.409906	0.268314		0.976807	0.063279	3.73594	9.07768	PARPi	3.92995	6.60284	PARPi
0.118095	0.249997		0.308538	0.13321	10.1628	10.2469	PARPi	6.64564	10.7298	PARPi
0.357779	0.363617		0.999068	0.189074	11.0891	11.1839	PARPi	5.70989	11.0296	PARPi
0.271271	0.310297		0.160844	0.104795	6.41013	9.70746	PARPi	7.66154	9.93102	PARPi
0.20671	0.253135		0.280329	0.337247	10.568	10.1961	PARPi	6.27218	10.6938	PARPi
0.134521	0.221964		0.825266	0.156758	3.94457	7.91547	PARPi	3.73942	5.48759	PARPi
0.216636	0.72349		0.326233	0.087278	10.7253	11.5896	PARPi	6.13247	10.7124	PARPi
0.595421	0.326273		0.41488	0.091374	9.29837	10.773	PARPi	5.23763	10.4077	PARPi
0.412102	0.753414		0.119839	0.244978	8.17037	12.0836	PARPi	9.07718	11.4282	PARPi
0.129094	0.324088		0.594514	0.334888	8.14634	12.1571	PARPi	8.24542	11.66	PARPi
0.563851	0.806015		0.142515	0.999068	10.3987	11.6007	PARPi	6.89124	11.69	PARPi
0.312914	0.470748		0.038704	0.17138	10.3114	11.3817	PARPi	7.03581	11.5974	PARPi
0.374301	0.632674		0.527251	0.089614	7.65877	10.9492	PARPi	9.78847	8.44837	PARPi
0.15967	0.242631		0.248185	0.613066	9.99409	10.1116	PARPi	8.82411	11.1758	PARPi
0.369162	0.454879		0.219659	0.345337	9.96752	9.19312	PARPi	7.37896	10.7855	PARPi
0.986955	0.41498		0.23804	0.134547	9.97753	11.4352	PARPi	7.90346	11.2904	PARPi
0.330976	0.456568		0.111234	0.237774	11.1229	11.0907	PARPi	4.51824	10.5622	PARPi
0.153374	0.202271		0.117661	0.102405	10.5167	11.6555	PARPi	6.7116	10.2121	PARPi
0.205832	0.557533		0.3852	0.697141	9.27902	10.8086	PARPi	9.78471	9.46823	PARPi
0.103141	0.714705		0.172711	0.059589	9.01348	11.3762	PARPi	9.29402	11.1372	PARPi
0.242393	0.668412		0.298858	0.343944	10.2839	10.0836	PARPi	7.44956	11.2495	PARPi
0.311111	0.515224		0.229594	0.149634	10.3251	9.89903	PARPi	6.23022	10.7949	PARPi
0.274424	0.429179		0.347831	0.063531	10.1802	10.2549	PARPi	8.59484	11.4993	PARPi
0.150915	0.266714		0.273627	0.144007	2.68555	8.76782	PARPi	3.41264	6.66719	PARPi
0.205797	0.449011		0.999068	0.08021	10.2767	10.2683	PARPi	7.57455	11.1958	PARPi
0.087832	0.723512		0.174928	0.081033	10.6654	11.0327	PARPi	7.90375	11.6772	PARPi
0.244222	0.251812		0.19703	0.990576	10.1187	10.0446	PARPi	8.46651	11.3886	PARPi
0.355012	0.137101		0.204485	0.313408	9.99167	11.541	PARPi	7.93669	11.2574	PARPi
0.143435	0.658958		0.999068	0.12165	5.11125	13.0775	PARPi	5.07867	10.6681	PARPi
0.280902	0.411688		0.348673	0.239613	9.49253	11.1713	PARPi	9.70703	10.1455	PARPi
0.267096	0.341591		0.487031	0.139178	9.85762	11.4534	PARPi	8.6337	11.6997	PARPi
0.075847	0.382832		0.558943	0.283425	10.7934	10.6153	PARPi	4.80233	10.5621	PARPi
0.18756	0.189187		0.124031	0.159395	8.03451	10.6257	PARPi	9.73992	8.49106	PARPi
0.413993	0.830652		0.509369	0.236811	4.78795	11.5513	PARPi	5.62513	9.00184	PARPi
0.139285	0.315909		0.439466	0.160437	9.99566	9.6429	PARPi	9.7481	10.0915	PARPi
0.189961	0.861918		0.147535	0.075261	8.997	10.6931	PARPi	9.00111	8.8877	PARPi
0.163446	0.380027		0.115576	0.498515	8.23049	12.0586	PARPi	8.9811	11.4416	PARPi
0.17712	0.716398		0.257387	0.247985	6.19438	11.431	PARPi	7.58032	10.291	PARPi
0.150793	0.21346		0.190608	0.127541	10.5555	11.1138	PARPi	6.71073	9.30373	PARPi
0.317292	0.506188		0.144503	0.126219	9.90975	9.266	PARPi	9.743	10.2135	PARPi
0.363474	0.579861		0.300003	0.285886	11.0221	11.4272	PARPi	5.44651	8.91352	PARPi
0.369227	0.218818		0.161577	0.133886	10.2513	9.71027	PARPi	8.59181	11.0272	PARPi
0.381727	0.999068		0.674734	0.170574	6.51499	9.98395	PARPi	7.46792	8.73514	PARPi
0.053357	0.919673		0.386762	0.107705	10.4788	11.757	PARPi	6.2029	10.8734	PARPi
0.418581	0.804741		0.217561	0.22518	10.6524	10.5724	PARPi	6.19144	10.7223	PARPi
0.603052	0.976983		0.348121	0.391221	10.1953	11.7249	PARPi	7.33768	11.0888	PARPi
0.246629	0.51878		0.20379	0.153751	10.8524	11.2569	PARPi	6.03394	11.004	PARPi
0.518765	0.165806		0.568309	0.095406	9.90799	9.06326	PARPi	8.63794	11.6368	PARPi
0.16758	0.301195		0.19352	0.237638	9.87053	9.37557	PARPi	9.76429	10.1335	PARPi
0.122322	0.809251		0.137156	0.077754	11.0262	11.4357	PARPi	4.90219	8.82864	PARPi
0.139587	0.396092		0.315344	0.415344	9.87436	11.4726	PARPi	8.77012	11.4987	PARPi
0.220822	0.456249		0.591624	0.091349	10.1223	10.3792	PARPi	7.64089	11.1193	PARPi
0.208651	0.336163		0.95332	0.105915	9.93311	9.15893	PARPi	9.18279	9.47228	PARPi
0.094915	0.999068		0.134912	0.151411	9.90155	9.09687	PARPi	6.74597	10.7156	PARPi
0.567872	0.572419		0.258283	0.18436	10.1549	10.1191	PARPi	8.88443	11.3594	PARPi
0.085577	0.587497		0.268884	0.039827	10.2404	10.126	PARPi	7.10522	10.6506	PARPi
0.233153	0.348348		0.330769	0.246569	5.34437	13.5962	PARPi	4.91519	10.2653	PARPi
0.701367	0.703869		0.177735	0.351587	10.9473	11.351	PARPi	4.78943	10.5804	PARPi
0.186912	0.142442		0.094586	0.131803	9.4958	11.2641	PARPi	9.74758	10.2024	PARPi
0.251373	0.355717		0.348818	0.055489	10.3064	10.1991	PARPi	6.90644	11.6923	PARPi
0.138548	0.717959		0.506566	0.122107	10.048	9.65565	PARPi	9.6225	10.1556	PARPi
0.247332	0.797013		0.278394	0.963978	10.5259	11.6398	PARPi	6.86552	10.2555	PARPi
0.17848	0.462044		0.187293	0.862162	9.82299	11.4368	PARPi	9.04021	11.441	PARPi
0.079774	0.526366		0.468336	0.186174	4.63908	13.1204	PARPi	4.47102	10.1815	PARPi
0.335922	0.714059		0.145024	0.107202	10.3037	11.6914	PARPi	7.13829	11.5515	PARPi
0.142956	0.38989		0.228162	0.120026	10.1718	9.70071	PARPi	7.51748	10.9783	PARPi
0.155534	0.181044		0.278985	0.089472	9.62514	11.6175	PARPi	8.83183	11.4153	PARPi
0.456789	0.575944		0.519065	0.150721	10.9027	10.7572	PARPi	6.85959	11.685	PARPi
0.999068	0.20303		0.139588	0.086348	5.38141	13.6537	PARPi	4.986	10.6242	PARPi
0.195618	0.507693		0.999068	0.126085	10.2575	9.69729	PARPi	8.50196	11.6084	PARPi
0.095752	0.744277		0.481676	0.085156	9.64224	8.88162	PARPi	4.94787	9.1959	PARPi
0.098717	0.724545		0.494751	0.116305	10.6085	10.6271	PARPi	5.69096	10.9521	PARPi
0.278755	0.668553		0.170758	0.206289	8.83927	10.0818	PARPi	8.56099	11.3395	PARPi
0.236178	0.763584		0.104786	0.270298	8.23092	12.014	PARPi	8.92225	11.4306	PARPi
0.066672	0.249332		0.311975	0.236303	9.98539	11.4159	PARPi	8.70301	11.6504	PARPi
0.214937	0.155549		0.154825	0.109249	9.91097	11.4362	PARPi	8.69865	11.6117	PARPi
0.096451	0.783243		0.194072	0.166326	10.913	10.8889	PARPi	8.39297	11.6504	PARPi
0.292119	0.825855		0.182229	0.09861	10.0174	11.8826	PARPi	6.63305	11.5471	PARPi
0.465839	0.89373		0.273626	0.09876	10.9968	11.1345	PARPi	5.63127	11.0802	PARPi
0.206385	0.830364		0.443627	0.43426	3.6191	8.12884	PARPi	3.89399	5.72895	PARPi
0.977549	0.739088		0.174184	0.115823	6.9342	10.1538	PARPi	6.62968	9.03258	PARPi
0.384464	0.661514		0.333177	0.892631	3.68145	8.72273	PARPi	3.51642	5.55885	PARPi
0.06406	0.262331		0.556744	0.296093	10.9888	11.2183	PARPi	5.53791	10.7712	PARPi
0.09307	0.108633		0.100743	0.824772	10.7355	11.5509	PARPi	5.10852	11.1376	PARPi
0.164891	0.572434		0.210927	0.788381	5.31553	13.5649	PARPi	5.15621	10.3761	PARPi
0.174478	0.34261		0.237497	0.231119	5.05462	13.4168	PARPi	4.46912	9.14102	PARPi
0.256414	0.302534		0.370605	0.49884	7.44546	12.3377	PARPi	8.02154	10.7699	PARPi
0.193907	0.898109		0.231898	0.071851	8.40055	10.446	PARPi	6.70272	9.25356	PARPi
0.188811	0.387785		0.11978	0.098012	10.4055	10.1093	PARPi	7.36855	11.5064	PARPi
0.159745	0.403098		0.527291	0.21952	7.59775	12.2277	PARPi	8.05859	10.6386	PARPi
0.143317	0.241195		0.651226		5.38378	13.513	PARPi	5.98374	11.0125	PARPi
0.219749	0.284888		0.3554		2.95391	8.30546	PARPi	3.34099	6.27475	PARPi
0.130486	0.491292		0.302537		8.6372	8.88454	WEE1i	9.44305	5.39737	WEE1i
0.083232	0.461314		0.682531		7.42174	10.374	WEE1i	7.81077	8.306	WEE1i
0.213364	0.734443		0.312464		7.13758	8.18713	WEE1i	9.49425	5.46635	WEE1i
0.066477	0.261655		0.22476		7.99144	10.4197	WEE1i	9.51449	8.22738	WEE1i
0.335793	0.554579		0.142332		8.287	12.0977	WEE1i	7.91564	9.55196	WEE1i
0.454451	0.682793		0.183952		4.41755	10.4551	WEE1i	6.92674	5.88654	WEE1i
0.161694	0.816622		0.220265		7.60657	7.7489	WEE1i	8.71326	5.072	WEE1i
0.3072	0.231161		0.235591		4.01512	9.38656	WEE1i	4.20278	5.81548	WEE1i
0.176343	0.413524		0.929449		6.53684	8.29182	WEE1i	8.7523	5.77629	WEE1i
0.106129	0.999068		0.211341		8.13231	8.41407	WEE1i	7.34061	6.1483	WEE1i
0.373912	0.254041		0.266117		9.23671	8.51558	WEE1i	8.74682	6.80171	WEE1i
0.205786	0.469486		0.224395		4.30923	10.6026	WEE1i	6.92929	7.4337	WEE1i
0.148672	0.273275		0.218858		7.16382	8.34849	WEE1i	9.62664	6.17516	WEE1i
0.205882	0.338826		0.360556		7.99077	10.1966	WEE1i	8.14019	8.43293	WEE1i
0.140552	0.715018		0.316291		7.51489	7.74355	WEE1i	9.29148	5.29249	WEE1i
0.210572	0.180039		0.098991		4.56773	8.33385	WEE1i	5.7952	6.85377	WEE1i
0.197765	0.414185		0.47549		8.52852	11.3646	WEE1i	9.71617	9.52432	WEE1i
0.193828	0.315611		0.344525		8.1265	9.76429	WEE1i	10.104	9.30973	WEE1i
0.1172	0.999068		0.343741		7.67786	7.88998	WEE1i	8.78082	5.30981	WEE1i
0.102558	0.999068		0.12918		5.53546	9.33613	WEE1i	7.10552	5.85855	WEE1i
0.345608	0.73602		0.250403		5.8004	12.831	WEE1i	6.65218	10.2435	WEE1i
0.5818	0.651966		0.351692		7.19332	8.49207	WEE1i	9.61862	6.30707	WEE1i
0.163343	0.172235		0.999068		7.79214	8.98708	WEE1i	7.69033	6.40881	WEE1i
0.302402	0.634786		0.430127		7.04858	8.29584	WEE1i	9.52431	5.74486	WEE1i
0.150155	0.271397		0.301482		8.31557	11.2506	WEE1i	9.98547	9.28961	WEE1i
0.114258	0.999068		0.323185		7.5839	11.6979	WEE1i	9.35365	10.0856	WEE1i
0.330922	0.51598		0.123064		7.19643	9.96794	WEE1i	8.86155	7.51482	WEE1i
0.213587	0.932468		0.395122		8.25195	9.061	WEE1i	9.17549	6.767	WEE1i
0.456139	0.463305		0.477636		7.18617	9.86815	WEE1i	8.67047	6.94711	WEE1i
0.436209	0.898031		0.224443		5.03856	10.8614	WEE1i	6.05081	8.48644	WEE1i
0.411774	0.35944		0.647603		3.98636	7.91679	WEE1i	3.86256	5.46149	WEE1i
0.324496	0.427879		0.320751		6.15584	10.8161	WEE1i	7.04445	8.79081	WEE1i
0.11143	0.474796		0.569375		6.54748	8.54052	WEE1i	9.03937	6.16623	WEE1i
0.168032	0.579932		0.714047		7.53492	11.0353	WEE1i	9.72514	8.08452	WEE1i
0.131701	0.59746		0.712513		5.66761	9.07335	WEE1i	7.45349	6.41946	WEE1i
0.109761	0.785875		0.268129		7.9938	7.82944	WEE1i	8.93005	4.88668	WEE1i
0.067491	0.579279		0.202116		6.38121	10.0554	WEE1i	7.33956	8.85015	WEE1i
0.518492	0.123696		0.083587		4.01199	7.94596	WEE1i	7.23378	8.65633	WEE1i
0.549526	0.173676		0.095112		8.37005	9.54115	WEE1i	10.1424	9.25819	WEE1i
0.076372	0.532107		0.925872		7.53256	9.80407	WEE1i	9.98844	7.35112	WEE1i
0.159004	0.383842		0.999068		4.48832	13.109	WEE1i	4.16277	10.1832	WEE1i
0.150987	0.624806		0.501553		7.37871	9.32108	WEE1i	9.81615	7.15351	WEE1i
0.622358	0.082459		0.378006		7.38245	9.59516	WEE1i	9.46274	7.31977	WEE1i
0.105905	0.20848		0.224163		3.91863	8.74535	WEE1i	3.83764	5.53892	WEE1i
0.259261	0.18461		0.188091		5.98343	9.13276	WEE1i	7.47688	6.52119	WEE1i
0.088926	0.204981		0.377139		8.56057	9.30969	WEE1i	9.6322	6.43871	WEE1i
0.162313	0.779259		0.109172		5.05522	10.5979	WEE1i	5.90958	7.65431	WEE1i
0.143353	0.947825		0.245286		7.26439	12.1243	WEE1i	7.57645	9.13103	WEE1i
0.374009	0.518643		0.178528		7.34155	8.84227	WEE1i	9.47783	6.49507	WEE1i
0.083508	0.541402		0.30101		7.08765	8.44169	WEE1i	9.52235	5.81632	WEE1i
0.096508	0.771524		0.202226		3.62933	8.16028	WEE1i	4.10471	5.72158	WEE1i
0.21098	0.572193		0.168801		8.63956	8.71523	WEE1i	8.17674	6.44138	WEE1i
0.466242	0.67206		0.231786		4.00989	9.41237	WEE1i	4.68155	6.04733	WEE1i
0.640778	0.459135		0.34046		8.48642	9.38625	WEE1i	9.75035	6.89038	WEE1i
0.070279	0.172558		0.183834		6.96311	8.36295	WEE1i	9.50753	5.79863	WEE1i
0.531673	0.999068		0.50194		6.57325	8.44425	WEE1i	9.12017	5.97159	WEE1i
0.56306	0.471092		0.297394		3.57717	8.155	WEE1i	4.10188	5.76254	WEE1i
0.09591	0.721496		0.123524		4.24678	10.5663	WEE1i	5.97911	7.53485	WEE1i
0.373733	0.241371		0.198165		8.31141	9.40474	WEE1i	9.90762	7.12757	WEE1i
0.261264	0.452663		0.461181		8.06068	9.5636	WEE1i	9.92491	7.23987	WEE1i
0.076654	0.532447		0.299554		7.26683	7.42898	WEE1i	8.98362	4.72909	WEE1i
0.402553	0.285628		0.333485		6.33893	9.24753	WEE1i	7.90499	6.85481	WEE1i
0.097144	0.857631		0.225751		6.93232	9.03892	WEE1i	8.97286	8.7028	WEE1i
0.208604	0.820923		0.197907		7.54702	11.0335	WEE1i	9.7659	8.16145	WEE1i
0.253067	0.842778		0.181516		7.04717	8.13425	WEE1i	9.47857	5.35045	WEE1i
0.207132	0.394576		0.591703		6.90437	7.90994	WEE1i	9.07698	5.02433	WEE1i
0.557929	0.361327		0.184779		8.59636	10.5321	WEE1i	8.78157	8.19834	WEE1i
0.326119	0.186177		0.503821		3.44176	8.08449	WEE1i	3.63647	5.95538	WEE1i
0.071778	0.390754		0.26604		7.20479	8.08403	WEE1i	9.4196	5.43807	WEE1i
0.40889	0.314913		0.221371		7.05258	11.6472	WEE1i	7.753	9.03227	WEE1i
0.264314	0.738684		0.500572		7.16452	10.5809	WEE1i	8.51981	8.19415	WEE1i
	0.272655		0.157326		3.91202	8.22339	WEE1i	3.92151	5.63423	WEE1i
	0.807867		0.618125		7.62338	11.1173	WEE1i	9.67865	8.47278	WEE1i
	0.559991		0.091005		8.61914	8.69216	WEE1i	8.98977	6.53667	WEE1i
	0.330027		0.315727		7.54346	11.6039	WEE1i	9.85618	9.41559	WEE1i
	0.724515		0.292483		6.2504	9.11029	WEE1i	8.13716	6.47903	WEE1i
	0.375876		0.283354		7.79237	10.4661	WEE1i	8.47073	8.35985	WEE1i
	0.618458		0.350869		4.34839	8.12678	WEE1i	7.35277	8.40145	WEE1i
	0.567567		0.505024		8.09741	9.59998	WEE1i	9.99017	7.35706	WEE1i
	0.494653		0.082622		4.41544	8.11654	WEE1i	9.48645	8.20539	WEE1i
	0.11452		0.569526		7.42301	9.63903	WEE1i	9.94934	7.14608	WEE1i
	0.505034		0.387102		7.75924	8.93446	WEE1i	9.50517	6.24402	WEE1i
	0.582621		0.155332		4.80669	12.9825	WEE1i	4.36968	10.375	WEE1i
	0.510964		0.195945		8.3971	9.89888	WEE1i	8.38703	7.46448	WEE1i
	0.090028		0.583063		8.51704	10.508	WEE1i	9.19998	9.34182	WEE1i
	0.117874		0.128678		5.92526	12.1284	WEE1i	6.91742	9.72527	WEE1i
	0.800179		0.064903		3.50444	8.26971	WEE1i	4.02193	5.91018	WEE1i
	0.285613		0.78074		7.79983	10.9706	WEE1i	7.0238	9.83576	WEE1i
	0.399319		0.733942		7.2569	10.3397	WEE1i	7.83422	7.95123	WEE1i
	0.454896		0.151795		7.65497	8.77724	WEE1i	7.51462	6.4206	WEE1i
	0.214469		0.134123		7.96024	8.93444	WEE1i	7.79071	5.68091	WEE1i
	0.221439		0.151314		7.56856	11.3761	WEE1i	9.49947	9.3989	WEE1i
	0.335413		0.30245		3.66354	8.2433	WEE1i	4.15252	5.76601	WEE1i
	0.394535		0.14979		7.09313	9.15717	WEE1i	7.44463	6.69033	WEE1i
	0.14193		0.43573		7.10436	10.6076	WEE1i	8.39986	8.23279	WEE1i
	0.331045		0.345315		5.92302	9.19901	WEE1i	7.41195	6.58284	WEE1i
	0.33935		0.221095		8.58656	9.33146	WEE1i	8.87215	6.6245	WEE1i
	0.348712		0.654152		7.63513	10.1134	WEE1i	9.47128	7.45978	WEE1i
	0.723883		0.405641		5.38973	12.0054	WEE1i	5.30607	9.72339	WEE1i
	0.225596		0.151839		7.60401	7.80706	WEE1i	8.68479	5.19907	WEE1i
	0.819938		0.151398		7.59583	8.16924	WEE1i	8.95492	6.22493	WEE1i
	0.449448		0.22775		7.10749	8.60187	WEE1i	8.03005	5.78442	WEE1i
	0.507976		0.302762		7.06325	8.29405	WEE1i	9.09221	5.46443	WEE1i
	0.54124		0.117337		8.07978	11.2712	WEE1i	9.83112	9.32557	WEE1i
	0.82327		0.176902		6.76033	10.4697	WEE1i	6.09854	7.55041	WEE1i
	0.738782		0.088725		4.15491	11.2881	WEE1i	5.20505	8.05422	WEE1i
	0.86632		0.210936		6.99797	8.69101	WEE1i	7.89924	5.71267	WEE1i
	0.499845		0.152478		8.30917	8.88021	WEE1i	8.57006	6.35107	WEE1i
	0.636236		0.221896		8.37748	9.88903	WEE1i	9.86641	7.99388	WEE1i
	0.846516		0.179137		8.4155	10.2341	WEE1i	9.77395	6.80707	WEE1i
	0.985454		0.152524		5.94957	9.12073	WEE1i	7.38708	6.50814	WEE1i
	0.374405		0.248306		7.08164	8.39162	WEE1i	9.14122	5.72045	WEE1i
	0.928484		0.187808		7.84706	7.97645	WEE1i	8.71698	5.28751	WEE1i
	0.2722		0.323671		4.71897	12.5995	WEE1i	3.87363	8.09223	WEE1i
	0.882308		0.151582		8.59093	8.5676	WEE1i	8.67729	6.35183	WEE1i
	0.299516		0.412707		6.40591	10.5545	WEE1i	7.81926	8.68053	WEE1i
	0.946857		0.118144		8.17435	12.1355	WEE1i	8.5969	11.4481	WEE1i
	0.597075		0.334549		7.35252	9.64458	WEE1i	9.45652	7.43117	WEE1i
	0.709276		0.090832		7.38863	11.4335	WEE1i	9.3572	9.18041	WEE1i
	0.139205		0.273985		7.25379	7.5873	WEE1i	8.99118	4.82713	WEE1i
	0.220585		0.205557		6.28926	10.7139	WEE1i	7.70356	8.52887	WEE1i
	0.152035		0.250106		3.92111	7.89925	WEE1i	3.54264	5.57554	WEE1i
	0.763303		0.999068		8.02841	11.3818	WEE1i	9.83884	9.41259	WEE1i
	0.797733		0.206301		8.95781	11.4693	WEE1i	9.1339	11.2514	WEE1i
	0.158092		0.999068		8.48388	9.96822	WEE1i	9.3495	8.84059	WEE1i
	0.764384		0.497722		6.4334	8.45008	WEE1i	9.03904	5.92261	WEE1i
	0.160711		0.340442		3.03191	8.29972	WEE1i	3.4342	6.26503	WEE1i
	0.379956		0.234488		7.25377	10.366	WEE1i	7.83779	7.93544	WEE1i
	0.699411		0.188906		3.55366	8.30118	WEE1i	4.17045	5.83241	WEE1i
	0.281087		0.170998		6.45657	8.69682	WEE1i	8.42511	6.58644	WEE1i
	0.724331		0.172171		8.58266	8.55162	WEE1i	7.29375	6.63084	WEE1i
	0.129658		0.278208		7.15184	8.20633	WEE1i	9.49793	5.68508	WEE1i
	0.209284		0.99297		6.51941	8.42254	WEE1i	8.97251	6.03562	WEE1i
	0.265411		0.679432		7.58772	7.74864	WEE1i	9.44508	5.40517	WEE1i
	0.389788		0.345187		6.5638	8.30887	WEE1i	8.95455	5.67855	WEE1i
	0.203675		0.243479		4.35246	8.133	WEE1i	7.19179	8.57572	WEE1i
	0.390527		0.777449		7.66203	7.92171	WEE1i	9.09681	5.84858	WEE1i
	0.362127		0.166171		7.71059	7.77503	WEE1i	9.08768	5.1588	WEE1i
	0.398442		0.530158		6.56682	8.27364	WEE1i	8.93544	5.64804	WEE1i
	0.471079		0.621022		7.71798	9.31916	WEE1i	7.80786	8.38181	WEE1i
	0.993056		0.510789		4.87409	10.4513	WEE1i	6.03774	7.14814	WEE1i
	0.817994		0.135209		6.52232	9.78316	WEE1i	7.60938	7.48316	WEE1i
	0.549254		0.205715		7.80002	7.86832	WEE1i	9.36124	5.47889	WEE1i
	0.608458		0.59525		6.36103	9.16122	WEE1i	7.96754	6.58972	WEE1i
	0.334468		0.224889		7.07815	8.81243	WEE1i	9.3649	6.16395	WEE1i
	0.298661		0.275254		7.47058	9.05321	WEE1i	9.06217	6.83523	WEE1i
	0.527214		0.301251		3.85908	11.5034	WEE1i	4.90664	8.23906	WEE1i
	0.38648		0.486419		7.12431	8.45203	WEE1i	9.57408	6.16282	WEE1i
	0.440418		0.236163		7.46626	9.35517	WEE1i	9.59296	7.92851	WEE1i
	0.257575		0.557159		7.46104	11.1034	WEE1i	9.67342	8.40404	WEE1i
	0.61624		0.649903		6.48013	8.23482	WEE1i	8.32386	5.33542	WEE1i
	0.578799		0.685258		7.57654	10.3934	WEE1i	8.48865	8.2362	WEE1i
	0.17132		0.366039		6.88394	10.4713	WEE1i	8.02622	7.96469	WEE1i
	0.690009		0.249922		7.72662	7.74658	WEE1i	8.99225	4.93602	WEE1i
	0.999068		0.19518		7.88946	7.82389	WEE1i	8.59745	5.11358	WEE1i
	0.391259		0.105589		6.46184	8.50639	WEE1i	7.64034	6.12052	WEE1i
	0.379991		0.1743		4.17233	11.2899	WEE1i	5.16309	7.98952	WEE1i
	0.716972		0.328907		7.38297	9.57662	WEE1i	9.13736	7.01136	WEE1i
	0.807414		0.148255		6.96691	7.80891	WEE1i	8.90811	5.18941	WEE1i
	0.758487		0.259028		7.117	8.43239	WEE1i	9.49243	5.69572	WEE1i
	0.219945		0.112773		7.22782	9.46879	WEE1i	9.16521	6.8415	WEE1i
	0.415545		0.369698		7.91667	7.96518	WEE1i	7.79978	5.58083	WEE1i
	0.494928		0.56619		7.06898	8.84734	WEE1i	9.69348	6.62765	WEE1i
	0.373333		0.104639		7.31313	10.0399	WEE1i	9.4747	7.52295	WEE1i
	0.370519		0.999068		7.34906	8.98833	WEE1i	8.96523	6.75346	WEE1i
	0.677992		0.883561		6.79151	10.9441	WEE1i	7.86254	8.35063	WEE1i
	0.662626		0.855045		7.16251	10.484	WEE1i	8.43837	8.05504	WEE1i
	0.570559		0.195366		5.54256	9.47677	WEE1i	7.09661	7.56148	WEE1i
	0.120482		0.397504		7.06841	10.4604	WEE1i	8.27216	8.16891	WEE1i
	0.513342		0.123438		7.53304	9.35458	WEE1i	9.53933	7.83358	WEE1i
	0.657303		0.267806		7.04592	10.803	WEE1i	8.24007	8.52238	WEE1i
	0.063182		0.323358		5.31085	8.68516	WEE1i	4.95359	6.14369	WEE1i
	0.51101		0.631085		4.04819	9.33847	WEE1i	4.24655	5.8171	WEE1i
	0.833058		0.342793		7.60917	11.9704	WEE1i	9.03753	10.0574	WEE1i
	0.841132		0.430775		6.72716	8.15169	WEE1i	8.56793	5.18729	WEE1i
	0.423334		0.171053		5.17436	10.4879	WEE1i	6.24214	7.77201	WEE1i
	0.66199		0.17764		7.53285	7.78301	WEE1i	9.11877	5.2555	WEE1i
	0.554313		0.127471		6.78452	8.55006	WEE1i	9.31104	6.05391	WEE1i
	0.86667		0.338943		5.61111	10.1913	WEE1i	8.25466	7.38073	WEE1i
	0.101285		0.212176		6.20815	9.64982	WEE1i	8.80909	8.55565	WEE1i
	0.399326		0.084629		3.39797	8.49803	WEE1i	4.0021	6.19725	WEE1i
	0.999068		0.205229		6.61619	8.525	WEE1i	8.99231	6.10944	WEE1i
	0.620728		0.401452		7.59191	7.75387	WEE1i	8.67181	5.06962	WEE1i
	0.40068		0.377775		7.54657	7.74841	WEE1i	9.05878	5.18261	WEE1i
	0.999068		0.103841		7.23724	11.9364	WEE1i	8.47999	9.25047	WEE1i
	0.249148		0.162961		7.50688	9.49653	WEE1i	9.82171	7.06588	WEE1i
	0.653896		0.419991		7.51834	10.6267	WEE1i	9.63319	8.13348	WEE1i
	0.196717		0.215571		6.60592	8.41906	WEE1i	9.09788	5.97307	WEE1i
	0.407774		0.14565		7.67043	8.78309	WEE1i	7.519	6.72261	WEE1i
	0.429756		0.260015		7.13609	9.23389	WEE1i	9.58035	8.06457	WEE1i
	0.247857		0.977793		4.35083	9.47886	WEE1i	5.5232	6.6423	WEE1i
	0.560897		0.337525		9.09614	10.2548	WEE1i	8.59203	7.12765	WEE1i
	0.763915		0.121764		7.061	8.15133	WEE1i	9.43562	5.38735	WEE1i
	0.094157		0.403009		7.21789	9.4	WEE1i	9.5283	8.03061	WEE1i
	0.122388		0.331815		8.20271	11.2968	WEE1i	9.59103	9.45764	WEE1i
	0.569833		0.192325		5.79763	9.29361	WEE1i	7.52452	7.42	WEE1i
	0.138583		0.518074		7.68618	7.95219	WEE1i	8.96674	5.66221	WEE1i
	0.312786		0.161073		7.85364	10.7193	WEE1i	8.76102	8.575	WEE1i
	0.388564		0.286174		7.0935	7.77581	WEE1i	9.09192	4.93759	WEE1i
	0.311964		0.386586		6.67102	8.08558	WEE1i	8.63156	5.17718	WEE1i
	0.246963		0.714394		4.31058	12.1849	WEE1i	4.84809	9.7715	WEE1i
	0.597062		0.314529		7.41209	9.04586	WEE1i	9.1978	6.76292	WEE1i
	0.110468		0.509493		7.62046	11.3194	WEE1i	9.64034	8.58085	WEE1i
	0.465091		0.558913		7.93229	7.8088	WEE1i	8.80145	4.90434	WEE1i
	0.573025		0.753374		7.48937	7.75751	WEE1i	9.36173	5.38428	WEE1i
	0.170788		0.323864		7.23742	7.52841	WEE1i	8.9776	4.76868	WEE1i
	0.999068		0.403027		6.78636	10.4707	WEE1i	7.80785	7.89854	WEE1i
	0.658869		0.832227		7.70611	10.1931	WEE1i	9.80478	7.71601	WEE1i
	0.44299		0.103756		7.61107	10.8155	WEE1i	9.67056	8.30123	WEE1i
	0.421089		0.440998		7.28034	7.64743	WEE1i	9.06461	4.88014	WEE1i
	0.445707		0.211757		7.5536	10.6125	WEE1i	9.66676	7.95233	WEE1i
	0.748546		0.666743		4.62376	9.26845	WEE1i	5.56333	6.62704	WEE1i
	0.922355		0.188454		7.66529	11.0784	WEE1i	9.23753	8.65378	WEE1i
	0.756187		0.226422		4.24096	7.98414	WEE1i	7.58145	9.02873	WEE1i
	0.772713		0.157117		3.15587	8.57356	WEE1i	3.96432	6.35054	WEE1i
	0.612236		0.192212		7.03852	9.88238	WEE1i	8.59576	7.69487	WEE1i
	0.623107		0.498323		8.58032	8.5537	WEE1i	9.00072	6.73231	WEE1i
	0.366858		0.136131		5.68226	9.37799	WEE1i	7.12619	5.7501	WEE1i
	0.395009		0.187015		6.29483	10.4491	WEE1i	7.79043	8.71977	WEE1i
	0.737626		0.666924		6.85885	10.5082	WEE1i	7.91106	7.93017	WEE1i
	0.469602		0.148521		7.14756	8.54501	WEE1i	9.58082	5.94074	WEE1i
	0.446749		0.163345		4.87768	10.8953	WEE1i	5.86341	7.71295	WEE1i
	0.358392		0.346006		8.17471	8.2355	WEE1i	7.62953	6.07507	WEE1i
	0.56888		0.149933		7.35862	7.70445	WEE1i	9.06327	4.93081	WEE1i
	0.121569		0.120282		3.80275	11.6724	WEE1i	4.81638	8.50024	WEE1i
	0.414447		0.316597		5.70284	9.46051	WEE1i	7.06747	5.71813	WEE1i
	0.277068		0.38294		7.62927	7.74003	WEE1i	9.04154	4.90922	WEE1i
	0.306813		0.420776		5.01346	10.5807	WEE1i	6.00485	7.51594	WEE1i
	0.391198		0.230347		7.23978	11.085	WEE1i	9.61384	8.0117	WEE1i
	0.576049		0.263258		4.66191	9.22355	WEE1i	5.43016	6.3827	WEE1i
	0.953042		0.07227		4.20885	8.06799	WEE1i	7.30345	8.97734	WEE1i
	0.825043		0.232505		5.97607	9.16293	WEE1i	7.62502	6.48	WEE1i
	0.482987		0.47766		8.25991	8.77019	WEE1i	7.6883	6.89943	WEE1i
	0.207326		0.391831		7.29535	7.20188	WEE1i	9.01309	4.50662	WEE1i
	0.296455		0.321173		4.50589	11.0051	WEE1i	5.60366	7.66904	WEE1i
	0.757156		0.093587		7.35438	9.68479	WEE1i	9.48719	7.28457	WEE1i
	0.950916		0.343688		7.55299	9.36436	WEE1i	9.58097	7.94042	WEE1i
	0.401175		0.237589		7.15909	8.89922	WEE1i	8.68712	6.33824	WEE1i
	0.861681		0.490265		6.4814	11.4013	WEE1i	8.88872	8.62354	WEE1i
	0.451296		0.548346		7.59711	7.67139	WEE1i	9.02451	4.84279	WEE1i
	0.523032		0.030968		7.03364	8.87966	WEE1i	9.22924	6.49264	WEE1i
	0.413084		0.678585		7.02669	8.86008	WEE1i	9.27742	6.60322	WEE1i
	0.560227		0.350085		7.72233	10.6001	WEE1i	9.8187	8.13891	WEE1i
	0.184592		0.228341		8.63489	9.86071	WEE1i	9.48126	8.73809	WEE1i
	0.169277		0.228371		6.86794	11.927	WEE1i	8.83551	9.11538	WEE1i
	0.210457		0.385741		7.69859	9.24866	WEE1i	8.4068	7.16459	WEE1i
	0.428402		0.120038		6.48433	8.33603	WEE1i	8.93957	5.68471	WEE1i
	0.999068		0.139186		6.96455	8.70902	WEE1i	7.89919	5.68722	WEE1i
	0.198811		0.085007		6.34706	8.45124	WEE1i	8.69745	5.7536	WEE1i
	0.425212		0.165426		7.67973	10.3597	WEE1i	9.58228	7.77856	WEE1i
	0.074453		0.17506		7.4739	10.8522	ATRi	9.59845	8.47447	ATRi
	0.257778		0.286142		6.2996	9.24887	ATRi	7.52862	7.41491	ATRi
	0.729523		0.06709		5.36674	13.136	ATRi	4.9008	10.9494	ATRi
	0.587973		0.365246		4.79707	12.7337	ATRi	4.78947	9.54289	ATRi
	0.520771		0.348076		5.95321	12.1759	ATRi	6.67505	9.85545	ATRi
	0.819453		0.381165		5.20659	13.3551	ATRi	4.9206	10.6693	ATRi
	0.448649		0.195908		5.0945	11.5588	ATRi	6.116	10.328	ATRi
	0.376735		0.372563		3.90083	11.804	ATRi	4.68139	8.69086	ATRi
	0.999068		0.135845		3.08263	8.10839	ATRi	3.45294	5.96773	ATRi
	0.489903		0.756698		3.0153	8.25126	ATRi	3.40976	6.05104	ATRi
	0.631365		0.097352		7.50259	7.96622	ATRi	8.89586	5.59594	ATRi
	0.311183		0.678013		4.21311	7.92641	ATRi	8.38992	9.17915	ATRi
	0.796762		0.315631		5.50433	9.22663	ATRi	6.78634	6.07014	ATRi
	0.204441		0.375583		4.85042	11.4809	ATRi	5.89562	8.57676	ATRi
	0.372239		0.231449		7.40649	7.74061	ATRi	9.33444	5.26961	ATRi
	0.448112		0.999068		5.48561	10.2172	ATRi	7.00714	7.4073	ATRi
	0.839268		0.547209		3.34189	8.00127	ATRi	3.35498	5.84644	ATRi
	0.275035		0.957741		4.75858	10.6906	ATRi	5.55827	7.46727	ATRi
	0.422322		0.203191		2.94618	8.68515	ATRi	3.68446	6.81187	ATRi
	0.224953		0.339624		3.07384	9.0348	ATRi	4.07921	7.02373	ATRi
	0.781607		0.293568		7.6242	11.0037	ATRi	9.79026	8.37786	ATRi
	0.283597		0.174703		6.4246	10.8611	ATRi	7.50173	9.03628	ATRi
	0.993652		0.378216		4.78809	9.21855	ATRi	6.16572	6.25006	ATRi
	0.719982		0.130975		5.82141	9.11244	ATRi	7.72051	6.70729	ATRi
	0.211307		0.39764		6.5833	8.36992	ATRi	9.10352	5.9501	ATRi
	0.399865		0.12915		7.39214	10.9652	ATRi	8.26432	9.2291	ATRi
	0.321692		0.358236		6.04167	10.9739	ATRi	7.70122	7.1409	ATRi
	0.69124		0.105838		3.95858	8.05291	ATRi	3.92194	5.6275	ATRi
	0.44961		0.355859		4.94152	9.19269	ATRi	6.20825	6.23205	ATRi
			0.660337		5.30098	12.2325	ATRi	5.62334	9.54761	ATRi
			0.145242		3.54934	8.06358	ATRi	3.50505	5.71175	ATRi
			0.138522		3.9735	9.81258	ATRi	4.08772	8.00318	ATRi
			0.334789		3.33639	8.31986	ATRi	4.02282	6.14032	ATRi
			0.111154		5.35198	8.83292	ATRi	7.83273	6.45183	ATRi
			0.073392		4.12115	10.1815	ATRi	6.25198	6.23175	ATRi
			0.399868		4.0981	8.5429	ATRi	4.36664	5.85794	ATRi
			0.419764		4.3777	8.13449	ATRi	7.32994	8.41983	ATRi
			0.256678		4.53028	11.3135	ATRi	5.57737	8.08918	ATRi
			0.15816		5.98648	8.89514	ATRi	7.73564	6.01581	ATRi
			0.193713		3.5676	8.22156	ATRi	4.15178	5.72	ATRi
			0.236278		5.86122	9.24982	ATRi	7.20255	6.70458	ATRi
			0.309007		7.36047	12.0959	ATRi	7.90765	9.68038	ATRi
			0.123244		5.26164	9.18261	ATRi	6.15387	6.25225	ATRi
			0.102194		4.8029	12.4467	ATRi	4.01268	8.23406	ATRi
			0.135339		6.68484	11.0969	ATRi	7.71166	8.51518	ATRi
			0.204432		5.70619	12.6697	ATRi	5.76327	9.83694	ATRi
			0.122288		4.41462	9.50887	ATRi	5.69078	6.72584	ATRi
			0.060588		5.39061	9.26906	ATRi	6.84665	6.09262	ATRi
			0.266291		4.85739	13.1684	ATRi	4.48467	10.6469	ATRi
			0.6651		4.04184	9.89062	ATRi	4.12117	8.20961	ATRi
			0.225041		7.08697	10.4142	ATRi	6.18598	7.56836	ATRi
			0.487259		6.28501	10.6611	ATRi	7.75698	8.6267	ATRi
			0.999068		5.91134	8.92464	ATRi	7.7073	5.91098	ATRi
			0.163056		5.80316	9.01978	ATRi	7.19579	5.85969	ATRi
			0.305999		4.74888	12.5253	ATRi	3.85618	8.04841	ATRi
			0.242867		7.90667	12.1707	ATRi	8.0624	11.2405	ATRi
			0.334085		2.63854	8.96779	ATRi	3.55812	7.5043	ATRi
			0.238051		2.64489	8.96626	ATRi	3.57706	7.55841	ATRi
			0.38717		7.35134	11.4721	ATRi	9.73729	8.54825	ATRi
			0.307047		5.73982	8.92354	ATRi	7.80229	6.63345	ATRi
			0.151153		4.01392	7.91124	ATRi	3.87731	5.40694	ATRi
			0.339521		4.86529	12.4256	ATRi	3.98909	8.19465	ATRi
			0.16803		7.46188	9.90276	ATRi	9.78801	7.33921	ATRi
			0.499277		7.46851	11.0187	ATRi	9.71142	8.21868	ATRi
			0.327352		2.96238	8.30938	ATRi	3.34452	6.41852	ATRi
			0.999068		5.74035	9.26335	ATRi	6.77798	6.19729	ATRi
			0.545649		5.69404	9.42328	ATRi	7.07163	5.74768	ATRi
			0.124311		6.83301	9.66894	ATRi	8.40074	7.15494	ATRi
			0.404276		8.0947	9.59546	ATRi	9.83204	8.30561	ATRi
			0.119016		5.35429	9.22048	ATRi	6.77712	6.25544	ATRi
			0.135325		7.39495	7.65351	ATRi	8.97972	4.93497	ATRi
			0.383274		4.45714	10.3716	ATRi	6.85658	6.0192	ATRi
			0.34795		7.23751	10.894	ATRi	8.9724	8.3699	ATRi
			0.089243		3.05126	8.65594	ATRi	3.94015	6.64811	ATRi
			0.205345		3.87386	7.90297	ATRi	3.70027	5.54261	ATRi
			0.173474		6.94328	11.7114	ATRi	8.01219	9.10057	ATRi
			0.220442		4.35017	10.3227	ATRi	5.17307	7.11925	ATRi
			0.151574		6.92962	7.84927	ATRi	8.66182	5.07867	ATRi
			0.177108		2.69727	8.9008	ATRi	3.56663	7.49347	ATRi
			0.192906		5.3283	9.16002	ATRi	6.11717	6.23765	ATRi
			0.597475		3.94775	9.9285	ATRi	3.92335	7.845	ATRi
			0.09402		6.68783	8.62191	ATRi	9.20638	6.99893	ATRi
			0.203742		7.1009	11.9562	ATRi	8.82379	9.61408	ATRi
			0.284251		5.65091	9.02872	ATRi	7.71494	6.63832	ATRi
			0.614622		6.55981	8.60358	ATRi	8.86157	5.91403	ATRi
			0.218882		7.63782	7.98093	ATRi	9.05202	5.85909	ATRi
			0.166919		8.15095	10.3828	ATRi	8.81427	8.19983	ATRi
			0.568324		4.89837	10.436	ATRi	5.86922	7.39174	ATRi
			0.230113		3.86027	8.17596	ATRi	3.91925	5.70718	ATRi
			0.508044		5.11862	9.84291	ATRi	5.79389	6.85156	ATRi
			0.421267		4.91141	9.20857	ATRi	6.10823	6.23051	ATRi
			0.116596		4.11629	10.8077	ATRi	5.19352	7.75804	ATRi
			0.218343		7.02985	11.1915	ATRi	8.21277	8.60943	ATRi
			0.691301		6.23741	9.39397	ATRi	7.60341	7.31535	ATRi
			0.225103		3.4879	7.99352	ATRi	3.61829	5.59388	ATRi
			0.250568		6.27392	10.7371	ATRi	7.86824	8.60154	ATRi
			0.62512		4.59905	9.65602	ATRi	5.35737	6.76747	ATRi
			0.102931		7.30308	8.96596	ATRi	9.61645	6.76175	ATRi
			0.270754		6.19567	10.6724	ATRi	7.24721	8.89102	ATRi
			0.775513		7.45845	9.95498	ATRi	9.5851	7.91062	ATRi
			0.341263		6.50773	8.35372	ATRi	8.70439	5.84838	ATRi
			0.213636		4.41732	11.0584	ATRi	5.45508	7.84609	ATRi
			0.136245		6.45026	8.30932	ATRi	8.80355	5.72296	ATRi
			0.154801		3.41662	9.35361	ATRi	3.90624	7.78627	ATRi
			0.229147		5.08779	10.5322	ATRi	6.21756	7.50947	ATRi
			0.205456		4.17497	9.54846	ATRi	5.1487	6.72076	ATRi
			0.162779		3.43978	8.08621	ATRi	3.73658	5.82041	ATRi
			0.548811		7.20205	10.0542	ATRi	9.26371	7.73404	ATRi
			0.164064		3.39973	9.35855	ATRi	3.90955	7.80755	ATRi
			0.205812		8.12717	11.3312	ATRi	9.52247	9.49198	ATRi
			0.111673		6.87054	11.8991	ATRi	8.71445	9.21179	ATRi
			0.300741		5.90745	11.0588	ATRi	7.18317	8.95833	ATRi
			0.153692		4.8143	10.7957	ATRi	5.76938	7.73686	ATRi
			0.475588		4.05438	7.93696	ATRi	7.4175	8.9135	ATRi
			0.088004		7.65698	12.0208	ATRi	9.22548	11.1934	ATRi
			0.378644		3.86286	8.57885	ATRi	4.31866	5.83533	ATRi
			0.281002		3.91203	10.9598	ATRi	5.06104	7.64145	ATRi
			0.396808		2.76928	8.70659	ATRi	3.49421	7.1417	ATRi
			0.113808		3.34417	8.20609	ATRi	3.55163	6.02704	ATRi
			0.193499		7.50299	8.0167	ATRi	8.84221	5.84863	ATRi
			0.39535		7.72878	8.31037	ATRi	8.58614	6.27844	ATRi
			0.154536		7.4117	8.93935	ATRi	8.6603	6.29312	ATRi
			0.408209		3.43113	8.52718	ATRi	4.08102	6.16136	ATRi
			0.281525		7.2911	8.11491	ATRi	8.95011	5.72694	ATRi
			0.195273		5.94336	10.9768	ATRi	7.06627	8.96526	ATRi
			0.074763		3.88366	11.0697	ATRi	4.94457	7.61687	ATRi
			0.102793		5.84013	10.5678	ATRi	7.38682	7.49015	ATRi
			0.350633		3.58831	9.09844	ATRi	3.98092	6.64438	ATRi
			0.40896		3.53884	8.06058	ATRi	3.3983	5.84358	ATRi
			0.274001		5.37916	9.25757	ATRi	6.83662	6.19312	ATRi
			0.600903		4.85753	11.0536	ATRi	5.86028	8.10673	ATRi
			0.270382		4.55101	9.10574	ATRi	5.09985	6.56915	ATRi
			0.251285		4.61942	11.4999	ATRi	5.43321	8.98046	ATRi
			0.089073		3.971	10.757	ATRi	5.13293	7.64734	ATRi
			0.989565		4.31543	9.90615	ATRi	5.79421	6.85937	ATRi
			0.212234		7.13894	10.4213	ATRi	7.86529	7.94443	ATRi
			0.173982		5.78201	9.07258	ATRi	7.51362	6.61825	ATRi
			0.368999		4.01865	9.51827	ATRi	4.91813	6.45397	ATRi
			0.139918		9.0193	9.86378	ATRi	8.20046	10.2215	ATRi
			0.117716		3.93369	11.6486	ATRi	4.80744	8.46257	ATRi
			0.131462		5.40768	10.1466	ATRi	6.96545	6.56458	ATRi
			0.257724		5.01393	10.2807	ATRi	6.44802	8.18989	ATRi
			0.22723		4.40239	11.2409	ATRi	5.38636	8.00196	ATRi
			0.149649		6.53358	10.2388	ATRi	6.53034	9.1201	ATRi
			0.410857		4.02332	11.3544	ATRi	4.97491	8.18114	ATRi
			0.391732		4.00471	10.2732	ATRi	5.23828	7.15787	ATRi
			0.166352		3.4761	8.46189	ATRi	4.02024	6.04879	ATRi
			0.331512		7.34356	10.6307	ATRi	6.62767	9.10878	ATRi
			0.195584		3.4699	7.97361	ATRi	3.4504	5.80652	ATRi
			0.531891		9.04136	8.56726	ATRi	7.06408	7.06042	ATRi
			0.318927		4.31721	10.6065	ATRi	5.69356	7.5866	ATRi
			0.992392		4.89612	9.22221	ATRi	6.17824	6.18225	ATRi
			0.124953		5.48975	12.1667	ATRi	6.52551	9.90429	ATRi
			0.429087		3.36723	8.17099	ATRi	3.88444	6.10748	ATRi
			0.315822		5.31587	10.995	ATRi	6.60593	8.03003	ATRi
			0.587957		4.75286	10.5457	ATRi	5.82915	7.41416	ATRi
			0.253717		4.03875	10.8585	ATRi	5.13666	7.62228	ATRi
			0.134657		4.70482	11.6617	ATRi	5.72256	8.42914	ATRi
			0.240796		7.49973	10.268	ATRi	7.97792	8.29425	ATRi
			0.173483		4.32914	12.2591	ATRi	4.64004	9.98453	ATRi
			0.263473		4.43716	9.38409	ATRi	5.21394	6.79282	ATRi
			0.10572		4.77028	11.5981	ATRi	5.74667	8.93276	ATRi
			0.229907		3.62883	8.30261	ATRi	3.97333	5.92363	ATRi
			0.168013		4.01609	7.93792	ATRi	3.81737	5.50397	ATRi
			0.205618		4.13472	8.0303	ATRi	7.15687	8.56522	ATRi
			0.788486		4.50615	10.9953	ATRi	5.48977	7.8334	ATRi
			0.271138		3.38562	8.46339	ATRi	3.97446	6.15427	ATRi
			0.27532		7.34038	9.72118	ATRi	9.63482	7.44151	ATRi
			0.100139		5.03461	10.94	ATRi	6.26934	8.01736	ATRi
			0.146371		4.83236	10.4469	ATRi	5.69871	7.62654	ATRi
			0.10107		3.81134	11.2795	ATRi	4.95057	8.05866	ATRi
			0.271835		4.473	11.9166	ATRi	5.07929	8.98854	ATRi
			0.181875		4.22298	10.5589	ATRi	5.50957	7.64985	ATRi
			0.589849		4.0947	10.4883	ATRi	5.52432	7.55948	ATRi
			0.234458		3.40962	9.03989	ATRi	4.20561	6.7629	ATRi
			0.960738		3.973	11.0247	ATRi	5.11061	7.76867	ATRi
			0.105735		7.24137	8.89037	ATRi	9.61116	6.76497	ATRi
			0.252769		5.22799	12.8995	ATRi	6.49555	10.0307	ATRi
			0.705542		9.1425	8.51817	ATRi	7.56928	6.91248	ATRi
			0.138066		5.28965	9.38992	ATRi	6.8765	6.57444	ATRi
			0.167517		3.60224	7.98384	ATRi	3.43443	5.70753	ATRi
			0.539052		5.84633	9.32385	ATRi	7.18983	7.23623	ATRi
			0.277224		9.06653	8.53593	ATRi	6.79681	7.08258	ATRi
			0.051246		3.08089	8.72566	ATRi	4.00689	6.598	ATRi
			0.222		4.1827	10.5566	ATRi	5.54875	7.6685	ATRi
			0.092894		6.84951	10.9476	ATRi	8.14323	10.2331	ATRi
			0.197236		7.63183	11.3305	ATRi	9.67159	8.70707	ATRi
			0.34318		4.2089	10.3221	ATRi	5.14524	7.27758	ATRi
			0.66298		3.9686	11.4008	ATRi	4.95513	8.18885	ATRi
			0.446272		4.03338	8.94845	ATRi	4.10595	5.9647	ATRi
			0.137495		6.02805	10.6066	ATRi	7.75705	8.39377	ATRi
			0.181546		9.37619	8.50472	ATRi	5.92692	6.35278	ATRi
			0.110142		3.72017	7.99908	ATRi	3.49841	5.61034	ATRi
			0.097475		6.8164	8.39358	ATRi	9.46031	5.74721	ATRi
			0.264219		4.94775	10.1956	ATRi	5.61424	7.14591	ATRi
			0.392884		4.43308	9.48656	ATRi	5.67878	6.72873	ATRi
			0.332756		7.93625	12.1271	ATRi	7.76006	11	ATRi
			0.519067		3.65452	8.73402	ATRi	3.53035	6.03219	ATRi
			0.320547		6.22706	9.06394	ATRi	7.99387	6.48211	ATRi
			0.314042		4.87523	9.23863	ATRi	6.68863	6.326	ATRi
			0.200937		4.87449	10.7163	ATRi	5.84266	7.78069	ATRi
			0.077298		8.55529	8.63419	ATRi	8.91335	6.64865	ATRi
			0.377501		3.81316	11.3577	ATRi	4.95895	8.16391	ATRi
			0.136579		4.52387	10.4503	ATRi	5.27799	7.24382	ATRi
			0.262424		4.32661	8.1066	ATRi	7.06806	8.42536	ATRi
			0.176956		4.52016	9.32195	ATRi	5.62997	6.59627	ATRi
			0.805694		3.93704	11.0344	ATRi	5.04029	7.78273	ATRi
			0.434442		3.56495	8.27859	ATRi	4.18218	5.8212	ATRi
			0.127591		7.20308	11.3009	ATRi	9.69219	8.47882	ATRi
			0.192256		5.1396	10.0552	ATRi	7.03327	5.83087	ATRi
			0.333912		4.33556	12.8085	ATRi	4.18811	9.85227	ATRi
			0.10708		3.7514	8.79467	ATRi	3.50344	5.74098	ATRi
			0.507603		7.61661	10.6432	ATRi	9.68108	8.03779	ATRi
			0.119192		5.18054	10.5241	ATRi	6.04129	7.48768	ATRi
			0.295508		3.37073	8.49239	ATRi	4.02305	6.22292	ATRi
			0.53595		4.32844	10.5772	ATRi	6.87345	7.11797	ATRi
			0.402657		4.00799	11.8427	ATRi	4.61561	8.60994	ATRi
			0.152017		7.29837	7.18993	ATRi	9.04598	4.44076	ATRi
			0.438618		6.40158	8.65573	ATRi	8.4455	6.39501	ATRi
			0.31777		5.28416	10.4517	ATRi	6.21957	7.40981	ATRi
			0.200454		8.87978	8.56076	ATRi	7.7295	7.57769	ATRi
			0.347892		5.8551	12.0921	ATRi	6.7683	9.87847	ATRi
			0.350272		5.97223	8.88077	ATRi	7.80396	6.42661	ATRi
			0.092175		4.42965	9.57584	ATRi	5.65634	6.59347	ATRi
			0.37683		3.25777	8.5307	ATRi	4.00606	6.37923	ATRi
			0.250856		4.56213	10.3405	ATRi	5.33779	7.27972	ATRi
			0.93038		5.39599	10.3481	ATRi	6.95412	7.37925	ATRi
			0.155571		4.58462	12.8489	ATRi	4.56298	9.7381	ATRi
			0.123517		5.97788	9.08413	ATRi	7.4399	6.58746	ATRi
			0.22489		4.702	10.8574	ATRi	5.6675	7.60872	ATRi
			0.629226		7.06156	10.6342	ATRi	8.37477	8.21213	ATRi
			0.308133		4.67304	10.8123	ATRi	5.6252	7.54215	ATRi
			0.38207		6.55102	8.12354	ATRi	8.46238	5.30522	ATRi
			0.303169		4.27944	9.87049	ATRi	6.87752	8.2683	ATRi
			0.116361		5.70036	10.6901	ATRi	7.08336	8.93603	ATRi
			0.09489		3.172	8.72436	ATRi	3.96309	6.49394	ATRi
			0.096071		5.72537	9.97211	ATRi	7.79547	6.93156	ATRi
			0.423916		2.79078	8.73102	ATRi	3.50396	7.23299	ATRi
			0.186206		3.13091	8.71646	ATRi	3.95752	6.63739	ATRi
			0.140899		6.89527	9.23831	ATRi	8.21981	6.4886	ATRi
			0.94877		5.39612	10.3101	ATRi	7.08285	6.70583	ATRi
			0.224755		3.99351	10.6182	ATRi	5.10181	7.62161	ATRi
			0.424731		6.26589	8.73697	ATRi	8.70558	5.88342	ATRi
			0.101908		4.29265	10.6173	ATRi	5.80013	7.74441	ATRi
			0.68952		4.81825	9.18588	ATRi	5.87658	6.28543	ATRi
			0.153344		4.94932	10.8186	ATRi	6.03156	7.54537	ATRi
			0.195129		5.02285	10.5726	ATRi	6.13528	7.48723	ATRi
			0.179798		4.2368	10.5648	ATRi	5.54735	7.68799	ATRi
			0.141356		5.16771	10.1754	ATRi	5.92832	7.09518	ATRi
			0.14246		4.38424	10.5747	ATRi	5.46323	7.55011	ATRi
			0.427784		7.94991	8.66217	Untreated	7.8445	5.60748	untreated
			0.436333		6.4251	9.828	Untreated	7.68372	9.84974	untreated
			0.502077		4.83058	11.1615	Untreated	5.79086	8.3921	untreated
			0.297367		3.83468	7.83328	Untreated	3.53454	5.59746	untreated
			0.208153		4.81443	13.2464	Untreated	4.72697	10.9086	untreated
			0.206302		2.99085	8.36422	Untreated	3.46664	6.44947	untreated
			0.122722		10.3773	10.9677	Untreated	8.15701	9.29068	untreated
			0.212777		3.43183	8.3777	Untreated	3.58387	5.98715	untreated
			0.252539		8.25369	11.3316	Untreated	9.53446	9.49791	untreated
			0.200791		5.75223	13.0014	Untreated	5.54256	10.7561	untreated
			0.823467		9.58596	9.02163	Untreated	9.49095	6.80843	untreated
			0.355028		8.83054	11.5407	Untreated	9.21432	11.2277	untreated
			0.153409		8.25651	10.4842	Untreated	9.39699	8.58385	untreated
			0.217594		6.64469	10.1533	Untreated	6.71109	9.24595	untreated
			0.651327		7.92901	11.5017	Untreated	9.59033	9.55981	untreated
			0.365572		7.31525	11.4476	Untreated	9.26909	9.26193	untreated
			0.362723		9.12281	8.7252	Untreated	9.51761	6.88777	untreated
			0.566601		3.13496	9.09392	Untreated	4.10791	6.9866	untreated
			0.326051		10.168	11.6761	Untreated	7.75739	11.2105	untreated
			0.496985		6.79522	11.9879	Untreated	8.79574	9.13439	untreated
			0.213012		8.90709	10.255	Untreated	8.50242	7.51943	untreated
			0.095533		10.4817	11.6513	Untreated	6.46507	11.4097	untreated
			0.375071		8.1271	10.4065	Untreated	9.09101	8.94153	untreated
			0.126851		7.65417	8.4964	Untreated	8.43835	6.24756	untreated
			0.286517		4.821	11.1001	Untreated	5.63736	8.36432	untreated
			0.103641		7.4713	11.993	Untreated	8.25034	9.73022	untreated
			0.185753		9.98914	9.64856	Untreated	9.69651	10.0391	untreated
			0.482824		5.28638	13.5671	Untreated	4.79066	10.7518	untreated
			0.711878		9.82064	11.4842	Untreated	8.51793	11.6299	untreated
			0.209808		7.90647	11.0062	Untreated	8.8585	9.08948	untreated
			0.264316		9.85849	9.10747	Untreated	7.12623	10.1306	untreated
			0.423946		8.32109	11.3415	Untreated	9.80002	9.46994	untreated
			0.144503		8.10293	9.63434	Untreated	9.95993	9.80783	untreated
			0.300998		8.98432	10.5179	Untreated	9.00731	8.24808	untreated
			0.076905		8.49847	11.0412	Untreated	9.82775	9.94478	untreated
			0.419544		6.26431	9.10741	Untreated	8.06097	6.45125	untreated
			0.155914		8.56643	9.4586	Untreated	9.82471	6.89722	untreated
			0.23415		5.96273	13.007	Untreated	6.44297	11.5459	untreated
			0.061574		4.00234	10.0409	Untreated	5.2995	9.04502	untreated
			0.344605		6.48862	11.758	Untreated	7.38454	10.7978	untreated
			0.330994		7.08526	12.3503	Untreated	7.56745	10.6477	untreated
			0.173708		8.36524	10.0396	Untreated	9.11553	8.79579	untreated
			0.389685		8.69287	12.1051	Untreated	7.08267	10.3634	untreated
			0.157865		4.94163	9.19653	Untreated	6.08144	6.25134	untreated
			0.289477		8.11963	11.2331	Untreated	9.79841	9.3448	untreated
			0.381741		10.4282	10.1933	Untreated	6.63364	10.7018	untreated
			0.715543		8.97197	10.8794	Untreated	9.5407	9.51661	untreated
			0.366301		4.79493	12.5548	Untreated	3.98989	8.1511	untreated
			0.141864		5.14451	12.8142	Untreated	4.77956	10.3868	untreated
			0.331484		4.89165	9.2695	Untreated	6.14607	6.2409	untreated
			0.134356		3.29587	8.19928	Untreated	3.7113	6.02598	untreated
			0.255698		9.22397	11.4972	Untreated	9.12912	11.3165	untreated
			0.219472		8.91037	8.68975	Untreated	9.74444	6.69414	untreated
			0.188118		8.59264	11.017	Untreated	9.11074	9.31336	untreated
			0.621532		2.77954	9.24473	Untreated	3.6268	7.71917	untreated
			0.283461		8.77371	9.2422	Untreated	9.54725	7.68111	untreated
			0.290561		8.26932	11.3931	Untreated	9.11734	9.7275	untreated
			0.795954		11.0492	11.3257	Untreated	4.87288	10.6374	untreated
			0.15933		7.0144	12.27	Untreated	7.54658	10.7435	untreated
			0.066764		8.9011	10.374	Untreated	8.87899	8.80836	untreated
			0.277993		8.59341	9.85497	Untreated	9.03998	8.45231	untreated
			0.272672		7.03944	8.72596	Untreated	8.35778	6.45083	untreated
			0.327406		7.89057	12.1683	Untreated	7.09948	10.3805	untreated
			0.371945		8.75556	10.4356	Untreated	8.97029	8.3932	untreated
			0.315169		6.49443	9.207	Untreated	9.33521	8.80015	untreated
			0.417949		4.26497	10.6109	Untreated	5.73274	8.162	untreated
			0.516361		9.7013	9.10817	Untreated	8.51242	7.95373	untreated
			0.576565		9.41997	8.58065	Untreated	9.15131	8.42583	untreated
			0.355387		7.29337	7.21191	Untreated	9.03909	4.47746	untreated
			0.350227		7.35906	11.4709	Untreated	9.49434	9.45811	untreated
			0.452929		8.42895	11.9164	Untreated	8.3466	10.9284	untreated
			0.219328		7.49291	8.99012	Untreated	8.73081	6.51633	untreated
			0.50506		6.39033	11.4867	Untreated	9.23501	8.98021	untreated
			0.486139		9.48639	11.4662	Untreated	9.28682	10.0446	untreated
			0.173733		5.48315	8.50419	Untreated	3.6099	5.56119	untreated
			0.346682		10.0436	9.35373	Untreated	7.74136	11.0674	untreated
			0.295225		7.28408	7.17566	Untreated	9.04565	4.48223	untreated
			0.072292		8.67358	9.52103	Untreated	9.69667	6.78777	untreated
			0.881397		8.2942	10.6156	Untreated	8.9656	8.39091	untreated
			0.20712		4.33896	12.7759	Untreated	4.19714	9.76118	untreated
			0.147156		9.47657	8.85256	Untreated	9.17866	8.57391	untreated
			0.730879		6.18998	11.4415	Untreated	7.66428	9.96835	untreated
			0.38303		8.3552	10.2076	Untreated	8.37372	8.51346	untreated
			0.686586		4.95685	12.38	Untreated	4.1635	8.17339	untreated
			0.500116		3.70586	8.76301	Untreated	3.40061	5.71451	untreated
			0.318693		5.54214	10.6369	Untreated	5.83358	7.41739	untreated
			0.230233		8.56315	11.2371	Untreated	9.63753	10.6598	untreated
			0.195545		7.69794	11.3698	Untreated	8.94083	9.89346	untreated
			0.292314		8.74721	8.64675	Untreated	8.11485	6.28205	untreated
			0.418298		3.99531	11.882	Untreated	4.51281	8.69536	untreated
			0.15341		7.20226	12.02	Untreated	8.4157	9.30712	untreated
			0.114012		6.94765	8.59072	Untreated	8.60782	6.03958	untreated
			0.100633		10.2496	9.77856	Untreated	8.89596	11.1824	untreated
			0.271496		5.74177	9.45719	Untreated	7.0772	5.72482	untreated
			0.222105		8.85371	9.89949	Untreated	9.81929	9.45185	untreated
			0.111502		3.3006	8.23808	Untreated	3.85772	6.08889	untreated
			0.325894		8.20066	10.8542	Untreated	8.93378	9.06997	untreated
			0.191968		4.34777	10.4443	Untreated	6.8533	6.21664	untreated
			0.436252		8.55328	9.9082	Untreated	9.99174	9.27605	untreated
			0.299298		9.75252	9.04598	Untreated	8.86693	8.60501	untreated
			0.138268		8.19358	10.2259	Untreated	9.34772	8.56484	untreated
			0.159844		8.48525	10.1514	Untreated	8.4838	7.63667	untreated
			0.174428		8.65378	10.7471	Untreated	9.12564	8.76216	untreated
			0.436779		10.8087	11.3513	Untreated	5.10727	10.7757	untreated
			0.065773		3.67617	8.739	Untreated	3.91168	5.97116	untreated
			0.283585		8.52998	10.2851	Untreated	8.37585	7.69983	untreated
			0.317524		5.36772	13.4849	Untreated	5.51022	10.9538	untreated
			0.096381		9.90624	11.731	Untreated	7.56822	10.8118	untreated
			0.09406		5.32339	13.5317	Untreated	5.25723	11.1083	untreated
			0.999068		9.48322	11.4466	Untreated	9.46297	10.3532	untreated
			0.131107		4.8029	11.1682	Untreated	5.74174	8.44956	untreated
			0.271916		7.85306	12.1921	Untreated	7.99781	11.254	untreated
			0.127573		3.37761	8.21421	Untreated	3.58329	6.07106	untreated
			0.201644		6.04877	12.5782	Untreated	6.60473	10.3421	untreated
			0.255753		6.46372	10.144	Untreated	7.21876	9.0114	untreated
			0.074608		5.38183	13.6565	Untreated	4.89009	10.3144	untreated
			0.163403		6.4525	11.6084	Untreated	7.83499	10.1828	untreated
			0.333175		6.52031	9.74627	Untreated	7.40784	8.6887	untreated
			0.124923		8.09487	11.3021	Untreated	9.90836	9.32475	untreated
			0.484928		2.65175	8.99692	Untreated	3.57379	7.55891	untreated
			0.13461		8.5178	9.87023	Untreated	9.84382	7.58736	untreated
			0.238222		5.31049	13.5127	Untreated	4.84568	10.9115	untreated
			0.084533		8.9766	9.60949	Untreated	6.92898	9.44286	untreated
			0.623023		6.47117	9.40093	Untreated	7.75284	7.14499	untreated
			0.340531		8.48228	9.65934	Untreated	9.78969	7.11552	untreated
			0.200385		7.01718	10.497	Untreated	8.32956	8.14284	untreated
			0.827966		8.58788	9.40056	Untreated	9.73818	6.97396	untreated
			0.16502		7.93381	8.78206	Untreated	7.44834	6.60329	untreated
			0.185693		7.25781	9.61466	Untreated	9.42846	7.78141	untreated
			0.548791		8.01635	9.11347	Untreated	6.26842	7.4843	untreated
			0.173209		5.66958	10.3145	Untreated	8.39979	7.60136	untreated
			0.130121		5.59462	12.1315	Untreated	6.47033	9.8341	untreated
			0.208819		4.84542	11.7888	Untreated	5.65268	8.52122	untreated
			0.214774		4.25917	9.91476	Untreated	6.53754	7.68811	untreated
			0.165242		6.20205	9.10482	Untreated	7.77881	7.04209	untreated
			0.211925		7.44158	10.3754	Untreated	7.87814	8.11739	untreated
			0.540836		7.22494	10.4033	Untreated	7.88465	8.01437	untreated
			0.100836		4.75938	11.6291	Untreated	5.68451	8.60515	untreated
			0.097111		5.64743	10.2622	Untreated	6.61707	7.5235	untreated
			0.148604		7.08575	10.4023	Untreated	8.82434	7.66606	untreated
			0.29363		7.16277	10.1757	Untreated	9.43901	8.12596	untreated
			0.482041		4.87124	11.3144	Untreated	6.09016	8.65403	untreated
			0.480658		5.31249	10.8144	Untreated	6.06882	7.56075	untreated
			0.177475		6.17342	9.04387	Untreated	7.93137	6.48573	untreated
			0.153988		6.38141	11.1859	Untreated	7.6188	7.45546	untreated
			0.142542		8.90497	9.62197	Untreated	10.1555	9.35568	untreated
			0.123951		8.25148	7.88294	Untreated	8.53448	5.2095	untreated
			0.189685		7.37296	10.0276	Untreated	8.70742	7.30798	untreated
			0.074873		9.29303	8.58122	Untreated	8.69651	6.92887	untreated
			0.155137		3.96861	9.68517	Untreated	4.02986	7.90613	untreated
			0.267494		3.68794	8.77129	Untreated	3.56656	6.00095	untreated
			0.082511		8.68286	8.60494	Untreated	8.46384	6.69208	untreated
			0.15353		4.62576	9.30404	Untreated	5.87355	6.40673	untreated
			0.198234		9.23957	8.48204	Untreated	7.27389	6.65307	untreated
			0.47883		6.99741	8.59646	Untreated	8.25569	6.28665	untreated
			0.286409		9.01697	8.96225	Untreated	8.42871	7.95601	untreated
			0.301477		9.35676	8.59459	Untreated	8.81696	8.60309	untreated
			0.232019		8.23753	10.4213	Untreated	9.73303	7.60078	untreated
			0.379343		8.15622	11.3009	Untreated	9.4706	9.49288	untreated
			0.068267		5.78304	11.4092	Untreated	6.73486	9.83604	untreated
			0.962741		7.31832	10.5944	Untreated	6.61023	9.12433	untreated
			0.212272		8.11901	10.5133	Untreated	9.75052	8.18259	untreated
			0.252692		7.8297	10.8343	Untreated	6.81951	9.71629	untreated
			0.375309		7.43459	11.7188	Untreated	7.99839	10.0704	untreated
			0.113574		8.11604	11.4025	Untreated	10.012	9.36829	untreated
			0.366101		7.97095	8.85191	Untreated	7.33293	6.59622	untreated
			0.311895		8.19411	11.2615	Untreated	9.36332	9.38588	untreated
			0.137488		3.98843	8.12258	Untreated	3.76805	5.62416	untreated
			0.269945		4.78735	11.1296	Untreated	5.95818	8.34533	untreated
			0.826753		7.80427	9.11373	Untreated	7.86019	6.91052	untreated
			0.664948		7.19591	7.58995	Untreated	8.94404	4.83384	untreated
			0.090806		8.83259	10.6304	Untreated	8.99468	8.72618	untreated
			0.248592		8.02629	7.81783	Untreated	8.53855	5.08185	untreated
			0.26921		5.55725	10.2184	Untreated	7.25567	6.74029	untreated
			0.69035		4.70602	13.0976	Untreated	4.32818	10.4863	untreated
			0.631743		5.02483	11.6872	Untreated	5.94683	8.86711	untreated
			0.707984		7.10972	8.23276	Untreated	9.3825	5.45561	untreated
			0.208784		7.19567	10.3708	Untreated	7.69425	7.87063	untreated
			0.18132		7.61772	10.5189	Untreated	9.62749	7.98053	untreated
			0.359678		8.27196	8.97273	Untreated	8.19775	7.02914	untreated
			0.2981		7.12363	10.1637	Untreated	7.11246	7.40167	untreated
			0.099097		9.25252	8.54339	Untreated	9.58707	6.34756	untreated
			0.528618		4.64274	11.7473	Untreated	5.31838	9.01034	untreated
			0.31209		8.10894	8.66781	Untreated	9.48517	5.7529	untreated
			0.546596		8.48901	9.77956	Untreated	9.70224	7.61316	untreated
			0.210442		8.03343	11.2647	Untreated	9.65909	8.93008	untreated
			0.112036		8.40526	9.1532	Untreated	9.78071	8.59337	untreated
			0.269259		7.52708	10.3015	Untreated	7.98205	8.26899	untreated
			0.401842		8.69971	9.25544	Untreated	9.70269	6.75007	untreated
			0.561665		7.51821	11.7449	Untreated	9.40507	10.0491	untreated
			0.213255		7.02566	10.8928	Untreated	8.23134	8.6213	untreated
			0.450466		8.55494	8.53565	Untreated	7.8612	6.54997	untreated
			0.224059		8.53724	9.51126	Untreated	8.81937	6.90421	untreated
			0.214589		9.15168	8.46177	Untreated	7.15837	6.53376	untreated
			0.31917		3.43867	8.63212	Untreated	3.4751	6.32771	untreated
			0.204665		7.89762	10.1791	Untreated	9.65681	7.5112	untreated
			0.117139		8.86159	9.06771	Untreated	9.75144	6.67618	untreated
			0.241422		7.97477	10.137	Untreated	9.82241	8.0398	untreated
			0.250759		5.46014	10.508	Untreated	6.37411	7.58871	untreated
			0.538628		7.16124	11.9037	Untreated	8.38111	9.75626	untreated
			0.474424		7.2942	7.19652	Untreated	9.02528	4.48992	untreated
			0.111578		4.78168	11.085	Untreated	5.64269	8.26539	untreated
			0.454768		8.01344	10.7682	Untreated	8.94786	8.68015	untreated
			0.71568		7.86585	7.93579	Untreated	8.03613	5.41181	untreated
			0.630029		4.03589	11.3447	Untreated	4.98404	8.16585	untreated
			0.318632		7.4152	7.80345	Untreated	8.58143	5.22103	untreated
			0.436926		8.03847	10.1271	Untreated	8.2967	8.20973	untreated
			0.258382		8.46506	10.4133	Untreated	5.74468	8.42371	untreated
			0.323723		5.47912	10.2203	Untreated	7.33872	6.71147	untreated
			0.178801		5.79477	9.26245	Untreated	7.0306	6.00239	untreated
			0.117928		4.5464	12.4075	Untreated	6.9901	5.80562	untreated
			0.410733		10.169	11.7457	Untreated	7.33362	11.1907	untreated
			0.618633		7.35409	11.5469	Untreated	9.56418	8.83489	untreated
			0.091211		9.03667	8.67308	Untreated	9.77553	7.13464	untreated
			0.321908		3.95006	9.66959	Untreated	5.04002	6.65878	untreated
			0.08889		9.23477	8.48216	Untreated	8.52082	5.73016	untreated
			0.05292		7.10128	10.5066	Untreated	8.3655	8.03095	untreated
			0.38029		6.47447	10.1558	Untreated	6.73451	8.70937	untreated
			0.157441		5.45127	8.87845	Untreated	8.13143	6.399	untreated
			0.440554		5.37625	10.3799	Untreated	7.02405	7.42822	untreated
			0.064264		7.30993	8.91287	Untreated	7.77282	6.84495	untreated
			0.123806		9.13639	8.52942	Untreated	8.65383	5.80075	untreated
			0.302928		8.86022	10.2677	Untreated	8.81878	8.54624	untreated
			0.267864		7.99566	8.41019	Untreated	7.94286	5.6577	untreated
			0.358028		8.5392	11.0654	Untreated	9.49334	9.46428	untreated
			0.435781		4.38562	11.1776	Untreated	5.40367	7.90541	untreated
			0.344678		4.34852	10.5699	Untreated	6.12368	8.08138	untreated
			0.217703		7.01519	10.2519	Untreated	8.61469	7.52445	untreated
			0.646224		8.32412	10.1896	Untreated	8.75859	7.24779	untreated
			0.178232		7.24407	10.3545	Untreated	8.19722	7.99862	untreated
			0.169679		8.09415	8.9966	Untreated	8.7018	6.93431	untreated
			0.179033		8.42865	9.47225	Untreated	9.71051	6.90433	untreated
			0.418361		4.7812	11.1386	Untreated	5.83578	8.29219	untreated
			0.107727		9.38434	8.51874	Untreated	9.50192	6.41625	untreated
			0.278985		7.90601	10.2536	Untreated	8.34703	8.20493	untreated
			0.332335		9.35138	8.49241	Untreated	8.55837	5.41062	untreated
			0.19507		9.41887	8.59918	Untreated	8.51965	7.02009	untreated
			0.470317		3.3908	8.23783	Untreated	3.84894	6.05683	untreated
			0.333256		8.12472	10.7501	Untreated	8.78238	8.5258	untreated
			0.334642		7.0491	10.8932	Untreated	8.27166	8.63642	untreated
			0.065453		9.11683	8.71549	Untreated	9.90334	7.77504	untreated
			0.451517		8.59826	8.78347	Untreated	8.16861	6.27332	untreated
			0.421322		7.29359	10.5094	Untreated	8.79069	8.11245	untreated
			0.244347		4.29987	8.10011	Untreated	7.27806	8.5189	untreated
			0.172036		9.34666	8.49728	Untreated	7.19206	6.2991	untreated
			0.285783		8.91153	10.0754	Untreated	8.47594	7.57341	untreated
			0.349104		7.62352	10.2947	Untreated	9.58374	7.64585	untreated
			0.221752		7.86091	9.25221	Untreated	9.16796	7.61571	untreated
			0.108367		4.26882	8.08292	Untreated	7.17921	8.60022	untreated
			0.078543		5.70566	9.4139	Untreated	7.06113	5.71711	untreated
			0.522287
			0.062276
			0.999068
			0.03056
			0.310721
			0.282376
			0.164275
			0.16055
			0.316429
			0.454133
			0.494185
			0.537203
			0.114656
			0.497427
			0.110335
			0.387101
			0.227597
			0.575752
			0.216975
			0.999068
			0.129027
			0.087194
			0.482782
			0.315693
			0.250213
			0.379878
			0.164565
			0.325323
			0.10611
			0.612136
			0.046599
			0.378799
			0.284841
			0.111106
			0.620937
			0.067658
			0.453577
			0.303223
			0.24636
			0.352012
			0.177422
			0.095435
			0.303798
			0.340873
			0.152972
			0.108706
			0.419126
			0.120653
			0.30654
			0.162449
			0.38598
			0.191236
			0.278805
			0.272704
			0.145878
			0.180312
			0.203611
			0.420155
			0.574051
			0.59289
			0.153141
			0.102349
			0.692202
			0.133854
			0.083088
			0.360547
			0.96569
			0.999068
			0.587485
			0.147894
			0.340108
			0.186262
			0.421732
			0.24044
			0.169979
			0.273996
			0.082136
			0.358778
			0.966572
			0.22781
			0.686174
			0.591465
			0.081066
			0.493165
			0.393291
			0.198127
			0.440266
			0.16479
			0.299364
			0.482472
			0.189655
			0.524125
			0.378643
			0.370853
			0.263085
			0.338094
			0.139263
			0.260303
			0.194241
			0.416851
			0.12343
			0.280759
			0.597475
			0.21757
			0.1289
			0.242115
			0.29156
			0.293794
			0.316608
			0.132624
			0.32917
			0.175733
			0.106264
			0.612892
			0.241533
			0.217789
			0.239789
			0.260909
			0.170453
			0.164504
			0.187358
			0.445702
			0.450862
			0.323306
			0.26347
			0.976624
			0.205234
			0.477819
			0.174294
			0.253907
			0.535213
			0.178878
			0.112651
			0.110039
			0.399798
			0.154963
			0.256873
			0.361151
			0.702388
			0.132447
			0.999068
			0.386382
			0.205426
			0.332366
			0.307551
			0.274868
			0.078173
			0.417944
			0.084888
			0.359054
			0.153182
			0.435855
			0.208724
			0.142679
			0.123655
			0.167445
			0.517793
			0.384313
			0.093184
			0.42716
			0.190319
			0.508385
			0.272215
			0.296101
			0.249859
			0.424258
			0.343886
			0.344505
			0.606056
			0.90266
			0.331023
			0.316207
			0.445354
			0.231206
			0.131812
			0.385083
			0.241288
			0.608311
			0.388909
			0.17815
			0.155247
			0.136571
			0.119699
			0.228109
			0.234771
			0.093363
			0.127031
			0.257091
			0.320467
			0.761956
			0.094173
			0.055338
			0.084874
			0.282984
			0.200406
			0.295683
			0.294963
			0.244231
			0.999068
			0.200444
			0.524664
			0.773795
			0.133336
			0.593863
			0.229733
			0.37465
			0.400315
			0.584372
			0.323955
			0.244591
			0.303763
			0.197329
			0.50102
			0.261019
			0.331287
			0.187043
			0.15586
			0.265941
			0.414754
			0.24198
			0.214898
			0.975164
			0.409831
			0.518426
			0.256291
			0.55416
			0.101166
			0.209992
			0.315217
			0.126887
			0.212835
			0.207145
			0.823936
			0.323487
			0.280751
			0.378088
			0.625854
			0.390281
			0.242199
			0.125732
			0.695482
			0.351805
			0.158285
			0.327127
			0.057974
			0.333577
			0.257316
			0.169052
			0.257594
			0.156189
			0.707812
			0.528634
			0.074004
			0.434304
			0.23081
			0.282338
			0.410348
			0.127126
			0.329031
			0.120677
			0.364483
			0.733299
			0.041528
			0.196593
			0.428116
			0.07456
			0.107567
			0.265632
			0.277973
			0.139592
			0.135019

## Sheet: Fig4
HCT116 WT		HCT116 CDK2AF/AF		HCT116 WT - Replication Fork Speed (kb/min)							HCT116 WT - Stall Score							HCT116 CDK2AF/AF - Replication Fork Speed (kb/min)							HCT116 CDK2AF/AF - Stall Score
Replication Fork Speed (kb/min)	Stall Score	Replication Fork Speed (kb/min)	Stall Score	1-2hr	2-3hr	3-4hr	4-5hr	5-6hr	6-7hr	7-8hr	1-2hr	2-3hr	3-4hr	4-5hr	5-6hr	6-7hr	7-8hr	1-2hr	2-3hr	3-4hr	4-5hr	5-6hr	6-7hr	7-8hr	1-2hr	2-3hr	3-4hr	4-5hr	5-6hr	6-7hr	7-8hr
0.764333	0.367902	1.21553	0.445026	0.764333	0.6066	1.38673	1.71013	1.38213	1.3388	1.99507	0.367902	0.424339	0.247336	0.20994	0.183281	0.78331	0.170797	1.1972	1.0172	1.29427	1.56467	0.5504	0.592133	0.745	0.243616	0.343716	0.243357	0.68614	0.809802	0.918345	0.673277
1.3388	0.78331	1.1972	0.243616	1.39993	1.278	1.75913	1.43913	1.547	1.72453	1.6048	0.592866	0.312464	0.297525	0.092086	0.117339	0.122844	0.219503	1.496	1.2544	1.49307	0.802333	1.1004	1.478	0.8572	0.317935	0.685278	0.761882	0.225146	0.643111	0.720134	0.726051
0.6066	0.424339	1.0172	0.343716	1.24427	1.2068	1.71553	0.7166	1.2832	0.527467	1.32393	0.231861	0.161069	0.171185	0.325064	0.433644	0.321527	0.150227	1.6798	1.3504	1.35373	1.46767	1.00787	0.682733	0.837933	0.32146	0.547362	0.211058	0.207179	0.774447	0.132255	0.105312
1.39993	0.231861	1.2544	0.685278	0.9748	0.531067	1.73327	0.990733	1.37073	1.4804	2.04973	0.151823	0.248088	0.386077	0.280084	0.163665	0.10747	0.173272	0.3674	1.28067	1.27107	0.9074	1.02893	1.6206	1.05093	0.498417	0.212313	0.409193	0.078434	0.646425	0.551248	0.237463
1.24427	0.151823	1.496	0.32146	0.729267	1.00067	1.51953	0.286467	1.44807	1.35427	1.84653	0.403718	0.546158	0.434062	0.212958	0.227778	0.168866	0.237897	0.704733	0.495533	1.16207	0.8962	1.4354	1.5072	0.730733	0.085441	0.117141	0.149061	0.082273	0.250765	0.415658	0.146167
1.278	0.248088	0.5504	0.809802	0.818667	1.6312	1.20513	1.32553	1.24147	1.72953	1.55447	0.370706	0.095574	0.499132	0.213994	0.256151	0.064511	0.099556	1.53013	1.84047	1.65853	0.353733	0.835467	1.01	1.74947	0.477745	0.271633	0.380366	0.117253	0.485749	0.637316	0.306968
1.2068	0.546158	1.3504	0.547362	0.83	1.362	0.366533	1.5918	1.16853	0.7478	2.35387	0.250955	0.170328	0.826982	0.114062	0.212906	0.188379	0.139322	0.7182	0.974133	1.01807	1.22947	0.8924	0.453	0.650067	0.153534	0.129219	0.116731	0.158597	0.886714	0.522091	0.250718
0.9748	0.403718	1.28067	0.212313	1.3844	1.69373	1.2062	1.53547	1.38953	1.572	1.8798	0.63341	0.618747	0.953278	0.131208	0.290739	0.18536	0.273862	1.0082	0.733133	0.639467	1.61767	0.871067	1.087	1.12693	0.384253	0.122044	0.204817	0.455562	0.292852	0.70808	0.074652
1.4596	0.355268	0.495533	0.117141	1.01833	1.64773	1.026	0.6458	0.881333	1.14827	0.837467	0.782978	0.459197	0.3013	0.116289	0.519204	0.168916	0.532225	1.0682	1.33447	1.5088	0.8886	0.866733	1.03273	1.927	0.811389	0.248487	0.439179	0.554006	0.114339	0.142992	0.222796
0.531067	0.618747	1.29427	0.761882	1.08553	1.26173	1.39887	1.4988	1.47667	1.852	0.676267	0.178001	0.136093	0.187156	0.789585	0.19451	0.253083	0.082379	0.725333	0.913667	0.738533	1.26127	1.35973	0.823533	1.67293	0.31379	0.212844	0.972127	0.988267	0.158927	0.069135	0.476783
0.729267	0.370706	1.84047	0.122044	0.5606	1.2958	0.971	1.05047	1.6272	0.919267	1.816	0.240312	0.270599	0.07735	0.381606	0.256909	0.684909	0.164727	1.17827	1.13753	0.646667	1.71013	1.2844	1.42607	0.732267	0.326136	0.218719	0.119414	0.356658	0.091892	0.37376	0.457357
1.00067	0.459197	0.974133	0.212844	1.32047	1.27793	1.64573	1.13913	1.08253	1.39773	1.0118	0.460798	0.262536	0.391104	0.236121	0.468644	0.303012	0.084074	0.275	1.01187	1.49993	0.779267	1.03047	1.0026	0.778867	0.154053	0.602908	0.293253	0.442144	0.304986	0.134095	0.274921
1.38673	0.247336	1.56467	0.207179	1.28353	1.21793	1.45313	1.29733	2.21453	1.01787	0.945733	0.516022	0.135249	0.157276	0.313223	0.051999	0.389348	0.320858	1.3248	0.844667	0.281133	0.931933	1.41093	0.5364	0.555867	0.074036	0.063447	0.231363	0.363427	0.561786	0.346661	0.701447
1.71013	0.20994	1.49307	0.409193	1.424	1.83	1.36713	2.03693	1.6898	1.87847	2.9614	0.121506	0.26605	0.129239	0.177859	0.225585	0.0981	0.225566	0.985267	0.9704	1.0806	1.05273	0.835133	0.9414	1.27853	0.334116	0.147141	0.173862	0.10235	0.508115	0.29862	0.190333
1.43913	0.092086	1.35373	0.149061	0.7702	1.41053	1.11293	1.701	1.76793	1.78667	1.59153	0.14189	0.406038	0.235738	0.390005	0.084627	0.229056	0.999068	1.8724	1.45387	0.7614	0.807	0.567533	0.421667	0.215467	0.098247	0.303356	0.205119	0.340792	0.151175	0.999068	0.558887
1.75913	0.171185	1.45573	0.219303	1.0264	1.4202	1.67587	1.0258	1.14807	0.982467	1.29867	0.538037	0.283153	0.398003	0.07888	0.138225	0.527324	0.240091	0.4442	0.964	1.09093	0.988533	0.7912	1.51447	0.768533	0.044587	0.28154	0.485829	0.355302	0.968983	0.727214	0.30254
1.38213	0.117339	1.07327	0.167259	0.830667	1.25987	1.6438	2.08727	1.4022	1.79313	1.06093	0.862456	0.134468	0.160557	0.417128	0.585081	0.072912	0.111273	0.996	1.4902	1.11353	1.36907	0.7202	0.526267	0.587267	0.1162	0.09676	0.999068	0.650102	0.274867	0.218247	0.426296
1.80447	0.123036	0.733133	0.602908	1.49393	1.64527	1.41353	1.64567	0.8976	2.337	1.79933	0.328887	0.59447	0.999068	0.449038	0.14503	0.527372	0.307747	1.37747	0.654667	1.3062	0.725533	0.818133	0.301267	1.18413	0.684285	0.258253	0.304118	0.637323	0.730825	0.597577	0.363893
1.6312	0.136093	0.759733	0.210284	0.7782	1.5642	1.2324	1.52027	1.36053	1.135	1.69887	0.174322	0.279652	0.299403	0.246334	0.462694	0.161841	0.897217	1.2416	0.7064	1.17253	1.08427	0.896133	0.787	0.997533	0.243056	0.849686	0.215168	0.435085	0.418151	0.109745	0.28946
1.71553	0.386077	1.27107	0.116731	1.2304	1.45333	0.7552	0.609	1.974	1.71787	1.713	0.272433	0.150456	0.208473	0.472153	0.220606	0.169044	0.978404	0.6332	1.509	1.02113	0.647867	0.353	0.9528	0.5386	0.908263	0.668206	0.087176	0.261807	0.409219	0.737262	0.564742
1.73327	0.434062	1.16207	0.204817	0.780333	0.994133	1.08467	0.927733	1.9124	1.43053	1.67753	0.239515	0.215321	0.302607	0.641572	0.481681	0.15603	0.139177	1.10733	0.7162	1.11673	1.003	1.12433	0.805933	1.4124	0.375279	0.582231	0.247055	0.554416	0.255403	0.43021	0.564508
1.85867	0.092117	0.592133	0.918345	1.2924	1.33427	1.75027	0.692067	1.97733	1.80993	1.70753	0.990254	0.540812	0.10923	0.165386	0.29997	0.871831	0.190674	1.59487	1.28913	1.10773	1.07687	1.04453	1.50813	1.1554	0.242294	0.129353	0.100851	0.151245	0.655118	0.747065	0.558186
1.362	0.270599	1.1612	0.124693	1.10767	0.88	1.04493	1.45967	1.4932	1.30227	1.68927	0.128709	0.454355	0.083285	0.245464	0.779874	0.30185	0.067499	0.8558	1.22333	1.37953	0.541867	0.877	1.057	0.4664	0.509873	0.142784	0.278845	0.458934	0.132343	0.958017	0.153511
1.99507	0.170797	0.438533	0.532953	1.14393	1.1632	1.3154	1.79333	1.20807	1.26673	0.993667	0.379822	0.123517	0.228727	0.086326	0.360536	0.126101	0.306367	0.974133	1.036	0.7648	1.03447	0.7314	0.626133	1.25147	0.649001	0.596728	0.064065	0.067492	0.447035	0.826368	0.531478
1.51953	0.499132	0.802333	0.082273	0.823133	1.54207	1.44393	1.32693	0.898133	0.513933	1.69253	0.131573	0.35066	0.268011	0.541487	0.2534	0.159866	0.2159	1.40447	0.769133	1.48947	1.67753	1.35987	0.657333	1.2528	0.493303	0.219153	0.596683	0.526309	0.638004	0.295083	0.274252
1.69373	0.262536	1.65853	0.439179	1.26567	1.73627	0.884867	1.74393	1.45153	1.12787	1.07347	0.14803	0.300665	0.153726	0.138937	0.284995	0.246922	0.08065	1.23967	0.956667	0.730267	1.10813	1.39347	0.805933	1.12173	0.199246	0.124132	0.093289	0.554386	0.199599	0.121223	0.192769
1.20513	0.826982	1.2278	0.406923	1.28687	1.1268	1.6544	1.9806	1.54973	1.00993	1.2714	0.433253	0.373923	0.651831	0.314475	0.118013	0.371405	0.062345	0.980333	0.3826	1.6024	0.423667	0.465067	1.49487	0.916533	0.12692	0.922187	0.139837	0.201196	0.317843	0.652013	0.297133
1.64773	0.135249	0.745	0.673277	1.59147	1.50347	0.879867	0.6552	2.10773	1.35653	1.53207	0.297802	0.403962	0.332294	0.136274	0.170469	0.610592	0.13607	0.9376	1.31687	1.58427	0.726867	1.80773	0.784467	1.17033	0.74181	0.298705	0.108577	0.539217	0.217628	0.956412	0.297307
0.7166	0.325064	0.4832	0.090214	1.03187	1.2012	0.561533	1.9462	1.42373	1.91487	1.66633	0.23934	0.538425	0.229079	0.110119	0.131457	0.089394	0.056178	1.4574	1.3048	0.912067	1.1842	1.05713	0.8784	0.882333	0.0363	0.999068	0.346847	0.459604	0.48787	0.278189	0.277619
0.990733	0.280084	1.01807	0.119414	1.18807	1.19747	1.09967	0.606133	1.53293	1.41867	1.14747	0.135064	0.148747	0.119536	0.272957	0.138749	0.08706	0.260652	1.89607	1.1038	1.74607	0.344667	0.785133	0.9954	0.4826	0.231026	0.527207	0.103596	0.196836	0.34913	0.233965	0.296313
1.26173	0.26605	1.46767	0.158597	0.4082	1.315	1.85293	1.2888	1.7086	1.57247	1.869	0.518705	0.205094	0.044907	0.148521	0.08584	0.349278	0.058941	1.7504	1.44773	1.38527	1.05187	0.876467	1.01153	1.23407	0.947506	0.566169	0.444797	0.156343	0.591884	0.76142	0.964225
0.366533	0.953278	0.968067	0.656554	0.625467	1.66267	1.3382	1.22007	1.79987	1.50833	1.47533	0.175727	0.337637	0.1781	0.342152	0.231021	0.16779	0.114076	0.801267	0.887133	1.23713	1.31193	1.10813	1.304	1.23667	0.248166	0.229294	0.522307	0.125456	0.534414	0.182564	0.165856
0.818667	0.250955	0.639467	0.293253	1.20593	0.958533	1.3142	1.17647	1.3792	2.32387	2.18687	0.590035	0.192042	0.213475	0.128611	0.476616	0.329708	0.340766	1.15513	1.43607	1.82747	0.8374	1.268	0.7466	0.891933	0.336883	0.276783	0.426848	0.08914	0.028278	0.117975	0.71616
1.67367	0.131698	1.5088	0.231363	1.2616	1.553	0.934867	1.0852	1.62567	0.9746	1.66827	0.081433	0.333316	0.677494	0.536698	0.086588	0.092945	0.162824	1.0574	1.26907	1.06673	1.01447	0.876733	1.03253	1.53947	0.982248	0.167886	0.231572	0.862112	0.082926	0.070372	0.380855
1.72453	0.10747	1.33447	0.28154	1.24813	0.772133	1.4492	1.856	1.0658	1.80147	1.63407	0.211928	0.187575	0.999068	0.109314	0.107403	0.175032	0.063522	1.33233	1.5352	0.527067	1.3048	1.1168	1.19687	0.9944	0.10298	0.185456	0.887703	0.116904	0.722225	0.622671	0.323216
1.547	0.227778	1.478	0.132255	1.527	0.8122	1.81	1.53633	1.47707	1.88553	1.63533	0.651867	0.575055	0.234912	0.295934	0.177151	0.201593	0.160314	0.622467	1.38653	0.7066	0.792933	0.253	1.16087	1.48513	0.160729	0.708841	0.321658	0.757137	0.791235	0.413449	0.13296
0.527467	0.168866	0.9074	0.455562	1.451	1.37953	1.24973	1.29687	1.366	1.57693	0.819133	0.459866	0.247177	0.441091	0.086733	0.232171	0.170005	0.248821	1.29367	0.704	0.828867	0.935867	0.981267	0.729	0.339133	0.715858	0.999068	0.70653	0.477914	0.073289	0.475343	0.304104
1.2958	0.406038	0.738533	0.173862	1.12247	1.52587	1.36733	1.73873	1.29247	1.565	1.3824	0.117472	0.504634	0.605197	0.527234	0.166567	0.269369	0.134113	1.60547	0.5136	1.20967	0.942667	0.995533	1.0304	1.28207	0.410368	0.545077	0.414024	0.32579	0.14951	0.20519	0.084421
1.27793	0.134468	0.646667	0.205119	0.593267	1.70813	1.02093	1.5608	1.6228	1.2496	1.2808	0.389585	0.127681	0.466553	0.191752	0.096088	0.069836	0.127417	0.803667	1.06013	1.4738	2.29327	1.1328	0.727	0.421933	0.306265	0.43531	0.194711	0.129454	0.314011	0.526437	0.220184
1.21793	0.59447	1.49993	0.485829	0.7556	1.27427	1.52913	1.9878	1.69033	1.27927	0.723133	0.21621	0.202538	0.277658	0.187776	0.973228	0.843127	0.500345	0.792133	1.08067	0.842867	0.537467	0.709933	0.439	1.91527	0.132844	0.198825	0.408254	0.458479	0.143447	0.28276	0.206644
0.286467	0.213994	0.913667	0.09676	0.867467	1.39507	1.636	0.967133	1.30147	0.767533	0.779067	0.505525	0.093055	0.189187	0.469527	0.239135	0.536447	0.272997	0.731533	1.3132	1.27007	1.6816	0.600267	1.25453	1.19333	0.473536	0.163003	0.064938	0.716804	0.404302	0.36115	0.229197
1.4804	0.188379	1.13753	0.258253	1.40333	1.52273	1.4454	1.6058	2.034	1.22173	1.5908	0.30864	0.060696	0.182971	0.181081	0.191852	0.594947	0.284941	0.9852	0.869467	1.69787	0.7712	1.2944	0.866867	0.6768	0.524088	0.192776	0.721571	0.315759	0.367186	0.795067	0.577495
1.51113	0.383598	0.281133	0.999068	1.00973	1.54953	1.71987	0.731333	1.81913	1.47853	0.991067	0.808559	0.301676	0.098155	0.431165	0.735665	0.450801	0.240487	1.16607	0.813067	0.950733	1.26047	1.44227	1.03993	1.77447	0.156002	0.238851	0.322837	0.034474	0.367573	0.277893	0.117514
1.35427	0.18536	0.8962	0.554006	1.02967	0.974533	1.53827	1.73733	1.34753	1.81487	0.579267	0.292349	0.164631	0.179393	0.188985	0.547858	0.152329	0.089799		0.7266	0.9556	0.6016	1.76373	0.968867	0.846133	0.324175	0.093425	0.251712	0.158646	0.300595	0.42409	0.766075
1.72953	0.187156	0.8572	0.105312	0.786133	0.9894	0.9838	2.35827	0.483733	1.42193	1.4966	0.555987	0.438369	0.216248	0.1548	0.079463	0.119475	0.125892		0.856467	1.28853	0.708867	1.22413	1.82307	0.7654	0.635388	0.806512	0.154984	0.413648	0.223642	0.722425	0.356875
1.2062	0.237897	0.837933	0.237463	0.544067	1.48067	1.258	1.8312	1.94087	1.4784	1.3496	0.520735	0.306601	0.192004	0.614012	0.079637	0.114504	0.273589		0.4934	0.602533	0.903733	1.1948	0.568133	1.31807	0.132193	0.963432	0.253262	0.565225	0.566167	0.219301	0.309158
1.6048	0.168916	1.01187	0.849686	1.70213	0.986533	1.52593	0.676667	1.2468	1.45527	4.293	0.452679	0.372438	0.626046	0.842181	0.449099	0.111257	0.073058		0.929267	1.30287	0.8756	0.852467	0.5564	0.271867	0.169109	0.416708	0.440401	0.261141	0.722741	0.155825	0.749318
0.7478	0.150456	0.844667	0.582231	0.832333	1.64453	1.44893	1.70273	1.5298	1.2892	1.69133	0.125012	0.361238	0.393248	0.235763	0.133595	0.100933	0.243834		1.16507	0.625867	0.758667	0.7718	0.858533	1.53627	0.862156	0.127486	0.110707	0.164632	0.368754	0.570246	0.374672
1.83	0.215321	0.9704	0.129353	1.4262	0.442067	1.2146	1.30787	2.10293	1.29173	1.48113	0.860261	0.206625	0.375424	0.525564	0.088622	0.423554	0.207524		0.806867	0.726733	1.16033	0.710133	1.45033	0.8396	0.726981	0.790345	0.152264	0.92074	0.863202	0.172609	0.116174
1.41053	0.540812	1.0806	0.304118	1.27253	0.8734	1.10047	1.0802	1.42433	1.7364	2.3756	0.341916	0.198005	0.413518	0.778278	0.176312	0.208098	0.103691		1.2994	1.1868	0.292133	1.3196	0.963	0.783	0.190804	0.285549	0.883554	0.419974	0.204618	0.646934	0.336058
1.4202	0.454355	1.45387	0.142784	0.6518	0.946533	1.28353	1.19927	1.67307	1.85567	1.81547	0.338201	0.346944	0.476664	0.146912	0.296116	0.661951	0.127185		0.799933	1.1014	0.6674	0.626667	1.047	1.14627	0.057104	0.375153	0.256403	0.57262	0.104714	0.558417	0.632403
1.25987	0.256151	1.20853	0.134033	1.43347	0.9928	0.6798	0.946733	0.9288	1.5428	1.78747	0.585037	0.159972	0.229301	0.073751	0.116703	0.143252	0.081149		0.9518	1.2706	1.16087	1.2054	1.3542	1.2158	0.380128	0.770001	0.806452	0.613943	0.145088	0.109729	0.240293
1.2832	0.212906	1.74193	0.337779	0.889267	1.4578	1.54887	1.6568	1.074	1.68633	1.5542	0.641539	0.133308	0.301362	0.494763	0.412799	0.241598	0.252417		0.620267	0.901333	0.7734	1.56873	1.08007	0.987133	0.192002	0.126552	0.780184	0.487928	0.421293	0.122915	0.561411
1.37073	0.290739	1.5794	0.325539	0.732067	1.4634	1.75773	1.2648	0.956933	1.07433	1.45093	0.461188	0.206349	0.160784	0.095568	0.183928	0.999068	0.145768		1.5982	1.6736	0.7586	0.337667	1.28673	0.816333	0.327673	0.237	0.102341	0.980574	0.029017	0.784018	0.341133
1.44807	0.519204	0.353733	0.988267		1.597	1.97307	1.2032	1.36953	1.28087	1.25933	0.333005	0.190278	0.561102	0.195359	0.307979	0.447231	0.143936		1.64673	1.46693	0.858733	1.8558	1.28633	0.619733	0.350008	0.543574	0.654135	0.107614	0.117963	0.031625	0.172767
1.572	0.325518	0.964	0.596728		1.213	1.0848	1.5806	0.714333	1.69167	1.71833	0.140445	0.376655	0.69983	0.508418	0.317781	0.104406	0.639881		0.531067	0.590933	0.944667	1.92993	0.3744	0.588533	0.700136	0.240248	0.147115	0.999068	0.13944	0.754422	0.575591
1.24147	0.099556	1.5312	0.581412		1.21593	1.05733	1.3802	1.64627	1.24127	1.6248	0.828874	0.267341	0.132185	0.318184	0.301086	0.181197	0.207293		1.11233	1.6054	0.964067	0.348867	0.559067	1.1364	0.092842	0.142655	0.529227	0.596104	0.311313	0.118614	0.361582
0.4344	0.208976	1.4902	0.219153		0.847067	2.2442	1.3054	1.12567	1.1708	1.056	0.149534	0.233406	0.087464	0.119311	0.546014	0.23098	0.141172		0.903467	0.599267	1.15447	0.723467	0.672133	1.115	0.140002	0.481501	0.052589	0.157248	0.217802	0.105854	0.146948
1.3634	0.139322	0.7614	0.087176		1.66173	1.28607	1.3692	1.1216	1.59613	1.63387	0.283964	0.999068	0.393335	0.168306	0.656429	0.139692	0.131922		1.46733	0.657933	1.09873	0.914067	0.721867	1.66727	0.610006	0.115269	0.653739	0.407452	0.564111	0.503022	0.698191
1.32393	0.19451	1.09093	0.247055		1.29713	1.49773	0.475533	0.824333	1.85313	1.63253	0.197529	0.506375	0.252688	0.244522	0.116291	0.641842	0.521297		1.51053	0.9036	0.790667	1.17267	0.919467	1.0168	0.273645	0.227451	0.449139	0.703498	0.135686	0.319522	0.519184
1.4416	0.35066	1.1004	0.250765		1.115	0.751333	1.77793	1.25407	1.3326	1.32747	0.110858	0.54548	0.45761	0.450645	0.16702	0.658026	0.250158		1.34787	0.44	0.490267	0.474667	1.0132	0.985533	0.25896	0.817657	0.37235	0.989602	0.416209	0.170706	0.795945
2.04973	0.256909	1.11353	0.100851		1.2976	0.645067	1.48753	1.5736	2.28447	1.31607	0.40246	0.119503	0.127528	0.304152	0.229099	0.260001	0.270874		0.7938	0.8136	0.9598	1.16973	1.29613	0.959867	0.669083	0.122551	0.666276	0.371658	0.052674	0.677072	0.42639
1.16853	0.403962	0.654667	0.124132		1.1934	1.56173	1.0776	1.44627	1.57827	1.7536		0.74343	0.092791	0.176242	0.721138	0.417518	0.439817		0.779333	1.65293	0.7206	1.04247	0.840333	1.18807	0.949343	0.099462	0.093873	0.090739	0.084529	0.269282	0.151448
1.64527	0.538425	1.25607	0.274402		1.58967	1.09187	0.997	0.570333	1.54453	1.62587		0.319631	0.956413	0.999068	0.591211	0.053231	0.211792		1.22387	1.18647	1.20667	1.93647	1.43393	1.0218	0.361867	0.48193	0.606356	0.620422	0.196234	0.149414	0.179531
1.38953	0.07735	1.00787	0.886714		1.64527	1.05647	0.7926	1.0146	1.52047	0.677867		0.301937	0.173606	0.134391	0.104039	0.360947	0.087584		1.1558	0.563867	1.02253	1.16073	1.0278	1.7092	0.585804	0.603209	0.999068	0.207293	0.425067	0.157056	0.534283
1.5642	0.391104	0.682733	0.637316		1.0722	1.6376	1.2184	1.76807	1.68273	1.38953		0.393447	0.215143	0.101959	0.060236	0.285863	0.099391		1.31273	1.80327	0.930867	1.34793	0.923267	1.22487	0.726631	0.177204	0.221821	0.545025	0.051268	0.999068	0.257725
1.45333	0.148747	1.22947	0.356658		0.734533	1.47813	1.404	1.8646	1.2322	1.50633		0.222794	0.326636	0.210539	0.287641	0.315109	0.383426		0.888667	0.634933	1.2326	0.939467	1.45853		0.539365	0.150166	0.227637	0.154511	0.406308	0.810359	0.224118
1.026	0.205094	1.61767	0.442144		1.38747	1.26473	1.13987	1.1986	1.42087			0.235319	0.48476	0.377682	0.282335	0.142351	0.537969		1.2498	1.30247	1.22427	0.9826	0.8958		0.224171	0.438102	0.602078	0.352715	0.191546	0.275376	0.195797
1.39887	0.157276	0.8886	0.363427		1.29467	1.09573	1.228	1.54347	1.29447			0.07047	0.505096	0.13168	0.221884	0.644787	0.428712		1.0142	0.264267	0.7718	0.932	0.884333		0.624407	0.546633	0.200271	0.399273	0.095946	0.18431	0.12309
0.994133	0.129239	1.1666	0.546528		1.17153	1.25493	1.21107	1.0672	0.715933			0.16861	0.308085	0.566963	0.175105	0.157733	0.671846		1.14727	0.958133	0.953267	0.944133	0.898667		0.448663	0.307509	0.777368	0.975366	0.586274	0.447122	0.293544
1.33427	0.468644	1.08253	0.922187		0.979533	1.2418	1.44593	1.1086	1.50747			0.120251	0.494153	0.124837	0.185967	0.095043	0.135337		1.7142	1.37447	1.3056	0.930867	0.9228		0.177739	0.60985	0.999068	0.16282	0.178919	0.196691	0.682365
0.971	0.192042	0.7064	0.522091		1.39033	1.61393	1.8776	1.58773	1.8066			0.562191	0.160805	0.124123	0.427607	0.08657	0.282109		1.3696	0.813867	1.23167	0.968267	0.8344		0.454094	0.226306	0.766305	0.294814	0.476566	0.415334	0.777955
1.64573	0.051999	1.6206	0.298705		0.770533	0.643067	1.09867	1.51833	1.3648			0.254972	0.082991	0.102029	0.362813	0.333013	0.148671		1.2904	1.11587	0.824467	1.177	0.443867			0.1166	0.388555	0.369314	0.196424	0.090455	0.219759
0.881333	0.333316	1.509	0.999068		1.08153	1.1082	1.20173	1.4598	1.57607			0.074761	0.226995	0.051945	0.10095	0.310413	0.372126		1.15213	0.608867	0.548267	1.16287	1.2818			0.083893	0.492735	0.768508	0.369192	0.324241	0.139982
0.88	0.47456	0.7162	0.292852		1.70253	1.7894	1.6672	1.94067	1.37133			0.293942	0.999068	0.115266	0.139278	0.100558	0.151872		1.16273	0.722333	0.852733	0.625467	0.802733			0.280469	0.237231	0.175556	0.280653	0.124552	0.089456
1.47667	0.398003	1.02893	0.209258		1.3176	1.5452	0.924267	1.23453	1.21293			0.514397	0.651551	0.476858	0.171545	0.178689	0.40106		0.812067	0.597733	0.9582	1.2996	1.11513			0.39709	0.281636	0.921116	0.584241	0.741037	0.434753
1.1632	0.131208	1.53387	0.114339		1.51513	1.02113	1.34487	1.37093	3.50533			0.089343	0.230045	0.124853	0.370011	0.259664	0.101138		1.7264	0.822533	1.15033	0.667	0.618867			0.292239	0.461619	0.076759	0.821627	0.112198	0.240733
1.00053	0.08978	1.4354	0.209142		1.23653	1.18513	1.16127	1.7484	1.62147			0.149846	0.225635	0.618749	0.136006	0.302755	0.290353		1.30673	0.594	1.50373	1.29173	1.37553			0.07506	0.161093	0.164136	0.015607	0.171337	0.217119
1.45313	0.187575	1.3712	0.261104		1.45533	0.920267	1.32833	1.61067	1.2404			0.414485	0.198111	0.127755	0.284099	0.131853	0.116877		1.4638	1.30747	1.01013	0.970667	0.725133			0.13829	0.161272	0.276137	0.130761	0.660751	0.286162
1.32553	0.366689	1.09493	0.139837		1.47973	1.26653	1.71987	1.36013	1.44927			0.383768	0.093832	0.257701	0.12898	0.88088	0.375734		0.817933	1.6426	1.05493	0.827733	0.946			0.080799	0.166982	0.455897	0.799379	0.999068	0.559285
1.3268	0.389348	1.3062	0.340792		1.35527	1.06147	1.04613	1.61867	1.61147			0.333367	0.302097	0.494508	0.177907	0.10148	0.125415		0.848667	2.0598	0.633867	0.864933	0.409533			0.5032	0.6777	0.180869	0.446561	0.127876	0.149105
1.54207	0.24387	1.26127	0.566169		1.4874	1.51307	1.6068	1.33307	1.721			0.136863	0.36088	0.394697	0.353893	0.344237	0.239167		0.8196	0.765933	1.075	0.639933	1.51007			0.243163	0.368337	0.182777	0.287022	0.434204	0.286923
1.69033	0.550192	1.28913	0.346847		1.67113	1.22087	1.29447	1.07993	0.9444			0.247767	0.496986	0.170458	0.999068	0.085882	0.122367		0.7492	0.791667	1.37733	0.9554	0.968867			0.253474	0.21195	0.194094	0.502525	0.330351	0.44194
1.14827	0.0981	1.17253	0.103596		1.85407	0.574933	1.01167	1.39427	1.16693			0.520069	0.207899	0.233586	0.164885	0.122245	0.040899		0.4414	1.28587	0.867067	1.05247	1.10227			0.828379	0.15115	0.272888	0.310945	0.177293	0.463257
2.0316	0.160557	1.02113	0.229294		1.38993	1.02853	1.84593	0.68	1.7312			0.175497	0.301396	0.402995	0.073258	0.178812	0.976684		0.695333	1.2186	1.45847	0.832333	0.600667			0.503207	0.455155	0.42869	0.12471	0.0931	0.314003
1.921	0.229056	1.22333	0.444797		1.21607	1.7916	1.18253	1.3308	2.05227			0.230801	0.067885	0.171356	0.065694	0.535421	0.362872		1.38967	1.3208	1.15513	0.950267	0.3858			0.127537	0.866086	0.231694	0.456902	0.503395	0.212995
1.852	0.082379	1.11673	0.085564		1.14027	1.1268	1.49793	1.44113	1.33613			0.139012	0.230814	0.140775	0.261801	0.082423	0.056997		1.11793	1.44813	0.627733	1.0598	0.352267			0.24575	0.75265	0.518019	0.515894	0.233372	0.439945
1.36713	0.084627	1.781	0.355302		0.929267	1.37073	1.65367	1.26387	1.71993			0.170502	0.229615	0.298758	0.217817	0.11183	0.164161		1.83247	1.4544	1.276	1.14353	0.327267			0.154461	0.958835	0.307628	0.724031	0.418668	0.182619
0.919267	0.299606	1.71013	0.670465		0.3834	1.19747	1.34733	1.02187	1.78753			0.141721	0.094962	0.324397	0.270399	0.30006	0.244297		0.938333	1.11973	0.7712	1.11067	0.847			0.742669	0.113819	0.616831	0.415005	0.12407	0.131034
1.84653	0.999068	0.945733	0.650102		0.946667	1.3038	1.49487	0.6586	1.5			0.17493	0.222083	0.389439	0.227571	0.07271	0.060951		1.4938	1.00933	0.999333	1.24733	0.9388			0.405217	0.634242	0.88758	0.992226	0.277222	0.183503
1.6272	0.585081	1.07247	0.637323		0.757733	0.767267	1.05613	1.4852	0.413			0.142484	0.371044	0.075627	0.262301	0.079607	0.139287		1.77827	1.07993	0.469867	0.979733	0.665933			0.134998	0.347394	0.365474	0.229096	0.152548	0.999068
1.7176	0.14503	0.779267	0.978845		1.63087	1.30073	1.41007	1.3312	1.18047			0.999068	0.444465	0.099629	0.412378	0.075812	0.377516		1.85667	0.8074	0.904467	1.03613	1.3904			0.525461	0.212458	0.57287	0.879461	0.120513	0.183939
1.11293	0.575055	0.931933	0.238105		0.626067	1.21307	1.48053	1.64027	1.37507			0.414655	0.240081	0.299357	0.104563	0.270561	0.974494		1.15267	1.07533	1.29487	1.30507	0.7392			0.330772	0.180623	0.431764	0.173955	0.531583	0.343562
1.08253	0.299403	1.12093	0.522307		0.981533	1.36587	1.11593	1.31887	1.8726			0.162853	0.532839	0.252981	0.1628	0.164148	0.102922		1.08667	0.895267	0.9622	1.5326	0.749733			0.066069	0.328821	0.442958	0.261574	0.494266	0.673
2.21453	0.208473	0.818533	0.167886		1.15847	2.01093	1.3138	1.948	1.91873			0.442869	0.084348	0.288455	0.1536	0.392168	0.193313		0.853133	1.44353	1.2276	1.31673	0.3764			0.185232	0.515867	0.110176	0.699954	0.242636	0.495985
1.73627	0.302607	1.036	0.426848		1.6016	1.24387	1.445	0.891267	1.65833			0.261995	0.068057	0.551437	0.259597	0.068081	0.74899		0.9776	0.727533	1.4892	1.22953	0.963267			0.161107	0.375742	0.267729	0.212901	0.226936	0.344048
1.67587	0.247177	0.609333	0.158927		0.578667	1.17653	1.22967	1.8118	1.887			0.364838	0.092672	0.140681	0.0452	0.1227	0.053182		0.862	1.33307	0.352667	1.1738	3.52727			0.697181	0.777431	0.707182	0.73614	0.239877	0.285105
1.6438	0.481681	1.10773	0.887703		1.44153	1.82253	1.53547	2.42727	1.7346			0.276502	0.217861	0.143846	0.176345	0.434674	0.136874		1.07573	1.06993	0.928933	1.24607	1.23533			0.431288	0.396181	0.401618	0.417488	0.846262	0.109468
1.41353	0.504634	0.769133	0.435187		1.12033	0.405067	1.1094	1.24573	1.5826			0.207664	0.474446	0.372677	0.327373	0.128651	0.429609		0.9456	1.74047	1.2132	1.57413	0.318333			0.263333	0.433907	0.653175	0.487082	0.999068	0.462205
1.1268	0.381606	1.37953	0.185456		1.18993	1.26653	1.33953	1.36693	1.52273			0.602532	0.233884	0.18278	0.25156	0.207404	0.093871		1.12027	0.948867	0.782867	0.8812	1.09267			0.432812	0.300694	0.208443	0.03518	0.606265	0.154028
1.6898	0.10923	0.835467	0.37376		1.56667	1.37233	1.4646	1.64193	1.10907			0.651114	0.18888	0.158309	0.199737	0.126266	0.135691		0.929933	1.4982	1.92973	0.964933	0.957267			0.073967	0.969306	0.421365	0.694441	0.498826	0.103183
1.50347	0.072912	0.7648	0.193746		1.09233	0.842333	1.5802	2.09253	1.61027			0.154969	0.319288	0.166534	0.644687	0.096967	0.292461		0.896533	1.03507	1.50907	0.5496	0.519933			0.995015	0.927218	0.152517	0.303096	0.258454	0.692976
1.5918	0.127681	0.800667	0.321658		1.00493	0.987267	1.26867	1.59987	1.59927			0.123857	0.161306	0.098214	0.049848	0.069233	0.337638		1.14767	0.6768	0.983533	0.885133	1.2486			0.576414	0.662262	0.096063	0.358655	0.247217	0.641846
1.2324	0.527372	0.956667	0.70653		1.22847	1.8354	1.53747	1.36913	1.18733			0.110794	0.597039	0.185236	0.486966	0.332964	0.727945		1.1542	1.15293	1.72073	1.046	0.873733			0.466519	0.026796	0.185688	0.384677	0.493228	0.223506
1.39773	0.060696	1.5072	0.091892		0.420067	1.03553	1.81673	1.0196	1.4666			0.477977	0.483239	0.500667	0.127203	0.277321	0.054061		0.833333	1.8394	1.2952	0.631733	0.760333			0.144164	0.342189	0.246879	0.316463	0.162775	0.098987
1.2012	0.161841	0.846467	0.304986		1.16	1.04493	0.946667	1.43433	1.41547			0.193631	0.395563	0.233111	0.128637	0.142579	0.230926		0.9322	0.583733	1.35653	0.963267	0.5092			0.668963	0.102976	0.976718	0.860604	0.556854	0.468115
1.01787	0.164631	1.48947	0.146167		1.30567	1.46147	1.6626	1.73427	1.163			0.3322	0.573566	0.517828	0.052329	0.155308	0.10978		1.3588	1.29473	0.844067	0.503	0.591267			0.635925	0.119223	0.135453	0.146166	0.288113	0.299871
1.19747	0.969734	0.730267	0.561786		1.07953	1.01033	1.31813	1.88493	1.30813			0.158915	0.253233	0.25187	0.734086	0.067743	0.152085		1.04327	1.85333	0.9992	1.17093	1.41073			0.469929	0.280152	0.074425	0.206879	0.140171	0.584665
1.87847	0.438369	0.8924	0.954759		1.71993	1.5028	1.35933	0.740933	1.4478			0.452038	0.24658	0.101213	0.399832	0.33159	0.111324		0.875467	1.16247	0.362267	0.790533	0.651267			0.431366	0.066603	0.367534	0.605258	0.696162	0.459207
1.315	0.306601	0.871067	0.950355		1.50187	0.8566	0.458867	1.21067	1.94613			0.084655	0.098439	0.119884	0.236907	0.073534	0.102514		1.1816	1.6532	1.73407	1.40107	1.4296			0.527812	0.999068	0.452215	0.565295	0.739676
0.686467	0.109553	1.05093	0.306968		1.14907	0.822333	1.347	1.76973	1.8452			0.632469	0.131181	0.152174	0.148768	0.169486	0.287541		1.608	0.396267	0.746533	0.402067	1.11633			0.238504	0.927701	0.651364	0.329543	0.254607
1.66267	0.083285	0.866733	0.435085		1.09527	1.51353	1.3846	1.55173	1.73413			0.373107	0.365648	0.139237	0.737301	0.974971			0.9488	0.6086	1.0932	0.8496	1.0122			0.150293	0.52367	0.309118	0.107752	0.269092
0.958533	0.603525	0.721267	0.414024		1.36607	1.98227	1.29693	1.7852	1.538			0.44473	0.296593	0.261723	0.280017	0.077103			0.984667	1.31433	0.965333	0.338733	1.12347			0.515116	0.129534	0.140828	0.607008	0.134769
1.49193	0.372438	1.192	0.261807		1.42007	1.69247	0.217133	1.28887	1.1534			0.518509	0.17956	0.16482	0.077166	0.680409			1.517	1.27273	0.729333	0.919333	0.8578			0.228117	0.136252	0.68223	0.121025	0.734802
0.7552	0.361238	0.730733	0.508115		0.4776	1.36253	1.42027	1.7818	1.51053			0.146758	0.142188	0.332046	0.239057	0.189561			1.07487	0.763333	0.907733	0.817867	1.37067			0.213432	0.854219	0.487605	0.223629	0.298734
2.024	0.118013	1.05273	0.708841		1.23907	1.78407	0.834733	1.7738	0.736533			0.327244	0.191348	0.254738	0.380424	0.129211			0.601333	1.80907	1.48547	0.9166	1.22847			0.247886	0.249477	0.147204	0.079786	0.205884
1.553	0.206625	1.6024	0.458934		1.39833	1.7374	1.71067	1.29193	1.51727			0.160055	0.31926	0.337217	0.12343	0.126634			1.25627	1.7016	0.805733	0.881867	1.11773			0.328091	0.143728	0.661173	0.596655	0.734662
0.772133	0.63341	0.807	0.346661		0.949	1.08967	1.2916	1.27273	1.29367			0.173083	0.276705	0.069988	0.154826	0.388246			0.986067	1.23693	0.6262	0.923667	1.36007			0.460505	0.318869	0.271029	0.909171	0.749341
1.76793	0.198005	1.35973	0.064938		1.68873	1.1562	1.22147	0.7	2.39233			0.129555	0.61366	0.147299	0.202066	0.168346			1.23767	0.9522	0.8632	1.3138	1.13867			0.810493	0.48939	0.209447	0.97822	0.098313
0.8122	0.16574	0.3826	0.067492		1.39253	1.03853	1.2864	1.44707	0.9156			0.151764	0.223255	0.33084	0.175304	0.282236			0.8828	1.21747	1.23907	1.29407	0.774			0.326426	0.172958	0.184236	0.563122	0.804573
0.83	0.069808	0.988533	0.545077		1.56527	1.44033	2.05347	1.0084	1.19507			0.389158	0.324023	0.316369	0.451229	0.102883			1.13713	0.985067	1.93347	1.00473	1.141			0.53754	0.501163	0.163607	0.585751	0.674484
1.37953	0.045652	1.01	0.721571		1.17487	0.924333	1.73807	1.00847	1.40273			0.161933	0.121779	0.250324	0.170049	0.147479			1.1	2.0862	1.17307	0.8432	0.9286			0.575119	0.255355	0.163426	0.70128	0.706412
1.45953	0.17202	1.58427	0.999068		1.8582	0.9502	0.6344	1.19973	1.0028			0.49556	0.115825	0.373392	0.134673	0.219983			1.439	0.848467	2.21873	1.21213	1.3352			0.472548	0.417551	0.77368	0.662113	0.168181
1.91627	0.334568	1.36907	0.151175		0.864933	1.26627	0.472733	1.0548	1.09467			0.184272	0.232678	0.254021	0.129463	0.107453			1.29387	1.15353	0.897333	0.618	0.788533			0.189685	0.326997	0.423227	0.845518	0.602371
1.3792	0.295452	1.31687	0.074652		1.65307	0.9382	0.9636	0.8914	1.032			0.337283	0.298692	0.487238	0.162571	0.635794			1.18793	1.2812	1.1244	1.0346	0.7572			0.473778	0.121926	0.945037	0.139447	0.365196
1.07873	0.15603	0.912067	0.154984		1.57553	2.1392	1.8196	0.7642	0.7894			0.225913	0.522722	0.148054	0.043635	0.082166			0.896133	1.52153	1.4966	0.599467	0.928133			0.393021	0.151008	0.451239	0.76269	0.173498
1.02433	0.247602	0.453	0.43531		1.14373	1.50653	1.5698	0.8022	1.2322			0.121963	0.13177	0.414012	0.252486	0.167049			0.554133	0.9396	1.01167	0.936333	1.18607			0.399182	0.154675	0.430922	0.294061	0.216898
2.14907	0.30185	1.2844	0.198825		1.33113	1.18287	1.81373	1.09747	1.3982			0.077323	0.364337	0.232535	0.430951	0.167086			1.00253	1.36333	0.9984	1.27353	0.835			0.408756	0.550621	0.658196	0.422962	0.435329
1.78667	0.094589	1.74947	0.222796		1.27273	1.43527	0.599467	1.312	1.74327			0.64701	0.203962	0.191836	0.164503	0.397648			1.3826	0.676	0.948333	1.0124	1.34273			0.4869	0.115459	0.286019	0.249758	0.067982
0.729667	0.173194	1.74607	0.253262		1.5438	1.32487	1.74047	1.34173	1.52153			0.723365	0.218261	0.345306	0.253774	0.252335			1.23613	1.58327	0.692	0.4454	0.609133			0.427813	0.542171	0.224295	0.453412	0.098235
0.982467	0.551322	1.3048	0.163003		1.67633	1.7734	1.30007	1.8892	1.65653			0.716622	0.461701	0.493915	0.311509	0.151743			0.2512	0.9844	0.8956	0.441733	0.769533			0.209896	0.675003	0.421645	0.5313	0.130144
1.30933	0.5017	1.1038	0.440401		1.116	1.05253	1.99307	1.27533	1.6034			0.191729	0.206948	0.402741	0.120596	0.287741			0.808	0.912733	0.958067	0.699067	0.8348			0.645382	0.153969	0.136007	0.81226	0.123445
1.46587	0.398779	0.650067	0.727214		1.4902	1.48547	1.53933	1.01447	1.00787			0.309864	0.060179	0.172452	0.308303	0.270839			0.996933	0.8186	1.31627	1.04853	0.934667			0.149425	0.266861	0.892231	0.270593	0.712509
0.746333	0.50348	1.38527	0.110707		1.16967	1.30073	1.40547	1.6064	1.22893			0.221885	0.536421	0.172642	0.105193	0.348211			0.637133	0.959733	1.36533	0.618933	1.97427			0.569024	0.483271	0.302168	0.355864	0.164649
1.25827	0.141993	1.44773	0.172575		1.34133	1.986	0.699933	1.662	1.8114			0.396271	0.627121	0.230742	0.320248	0.098781			0.827867	1.48113	0.485933	0.814267	1.30073			0.451328	0.410558	0.724241	0.652329	0.946031
2.03707	0.268011	1.23713	0.238851		0.785067	1.60467	1.79527	0.986733	3.3398			0.086571	0.499706	0.109404	0.166738	0.176185			0.8376	0.955333	0.702733	1.21893	1.29787			0.070225	0.834622	0.633496	0.841223	0.055255
0.549	0.313223	1.087	0.883554		1.11553	0.921733	0.820267	1.06347	1.5552			0.126706	0.379416	0.260428	0.144514	0.621596			1.03707	0.306733	1.1378	0.893067	1.19993			0.261412	0.275172	0.768721	0.573831	0.361714
1.27933	0.591586	1.82747	0.132912		1.20473	1.3312	0.871667	2.06233	1.38613			0.216009	0.399906	0.496419	0.194793	0.817258			1.00753	1.8412	0.963267	1.04833	0.512667			0.042818	0.299645	0.346983	0.139407	0.364592
1.08467	0.164533	1.29087	0.256403		0.6924	1.24113	1.10307	1.4208	1.90027			0.084761	0.167897	0.299768	0.332835	0.060272			1.31233	1.21547	0.427867	0.9952	1.02233			0.403645	0.152681	0.338606	0.633801	0.405814
1.53547	0.153726	0.887133	0.093425		1.45867	1.85373	1.47107	1.4422	0.840533			0.264551	0.532638	0.1546	0.472109	0.182538			1.16473	1.57733	0.904667	0.843867	1.04633			0.137249	0.351106	0.589883	0.20067	0.436852
2.03547	0.177859	1.06673	0.963432		1.11153	1.82347	1.56387	1.63593	1.14413			0.203516	0.165126	0.485006	0.273386	0.089089			3.8968	0.869667	1.72227	0.605267	0.615267			0.128396	0.270759	0.17954	0.270444	0.482796
1.25093	0.390005	1.15473	0.518153		1.00087	1.15527	1.66813	1.76	1.74393			0.617931	0.203728	0.365741	0.98352	0.227642			1.206	1.0576	1.27653	0.903333	0.794733			0.212474	0.733094	0.328081	0.310675	0.637134
1.75027	0.651831	0.527067	0.806452		1.2772	1.43267	0.556067	1.38313	2.1638			0.908286	0.115406	0.162788	0.384446	0.287499			0.709733	1.4242	1.29913	1.59907	0.5882			0.0406	0.599154	0.35496	0.542461	0.416575
0.6458	0.164727	1.43607	0.331776		0.303	1.4564	1.3812	1.38673	1.68633			0.152187	0.241451	0.999068	0.255714	0.090988			1.2856	1.20507	0.727133	0.8932	1.20587			0.498681	0.541868	0.260967	0.199261	0.423393
1.4988	0.332294	1.26907	0.868846		0.6032	2.25387	1.62433	1.46447	1.99507			0.159465	0.351757	0.999068	0.073777	0.159916			1.54173	1.2652	0.734	0.931	2.27553			0.538681	0.372633	0.106172	0.139066	0.493307
1.04493	0.417128	1.14887	0.810397		0.9194	0.238933	1.4704	1.37173	2.3306			0.279355	0.163926	0.455231	0.277007	0.154584			1.33	0.744133	1.12093	1.2498	0.841667			0.961904	0.389528	0.475208	0.166325	0.357557
1.55447	0.346944	0.7066	0.476783		1.2534	1.8224	1.03427	1.68153	0.686067			0.118419	0.143306	0.205361	0.331868	0.155284			0.759867	1.17387	1.31093	1.09213	0.5032			0.373188	0.212781	0.190274	0.394284	0.240823
1.3154	0.229079	1.0174	0.730825		0.888267	0.842267	0.434333	1.88307	0.6138			0.116329	0.189145	0.214152	0.160586	0.219935			1.72213	0.7986	1.10287	1.37847	0.753			0.299023	0.333143	0.691596	0.309557	0.35408
1.05047	0.449038	0.633933	0.127486		1.28573	0.210933	1.14227	0.988467	1.2758			0.168485	0.179471	0.125484	0.555491	0.51199			1.26307	0.669133	1.0202	0.745933	1.66107			0.16001	0.394044	0.671892	0.284225	0.778698
1.52587	0.398543	0.716267	0.554386		1.1856	0.645533	1.54967	1.67467	0.665			0.128826	0.203597	0.40464	0.318007	0.076227			0.548133	1.3766	0.9806	1.5534	1.0632			0.078932	0.117127	0.355496	0.246763	0.999068
1.44393	0.232845	1.12693	0.102341		0.850867	1.089	1.50987	1.87187	1.285			0.527602	0.275783	0.971617	0.311895	0.213298			2.2688	1.1602	1.3238	0.8008	0.255467			0.6904	0.626199	0.47794	0.240261	0.579877
1.13913	0.73485	1.03047	0.384253		0.9724	1.30107	1.264	1.9962	1.12273			0.238465	0.181334	0.107653	0.096162	0.187232			1.67027	0.732333	0.792733	0.624067	2.12493			0.230323	0.602105	0.317805	0.22666	0.302607
1.55047	0.084074	1.5352	0.218247		1.01313	1.14307	1.23733	1.26753	1.38773			0.571718	0.135219	0.156655	0.324027	0.222551			1.27567	1.05167	1.10673	0.877733	0.9354			0.541099	0.989822	0.26307	0.25928	0.865654
1.443	0.133308	0.725533	0.078249		1.492	1.46673	0.948533	1.12107	1.863			0.14271	0.11117	0.344891	0.098669	0.194425			1.1364	1.08747	0.936667	0.843533	0.618333			0.138462	0.956887	0.320103	0.104461	0.381981
1.0138	0.138749	0.828867	0.597577		1.54827	0.9102	2.04247	1.70287	1.46287			0.109032	0.093523	0.23	0.111736	0.203329			1.36507	1.3294	0.867133	0.988133	0.733867			0.201334	0.861717	0.130193	0.789331	0.295872
2.35387	0.08584	1.6798	0.109745		1.2132	1.86413		1.62107	1.37153			0.104675	0.200229	0.158171	0.126505	0.051352			0.703267	0.6164	0.4798	1.3198	2.03647			0.893455	0.070173	0.476079	0.068365	0.524215
1.70813	0.044907	1.03273	0.737262		1.19647	1.3296		1.8612	1.32607			0.308667	0.332729	0.1535	0.076939	0.170912			1.15033	1.55027	1.1066	1.13593	1.20847			0.163643	0.956685	0.397838	0.231798	0.14758
1.14807	0.610592	1.05447	0.457357		1.14053	0.879		1.408	1.16433			0.17627	0.199254	0.155294	0.143102	0.182863			1.3778	1.38393	0.766333	1.19507	1.0956			0.102297	0.167297	0.303447	0.59958	0.72708
1.4022	0.174407	0.823533	0.201196		1.49673	1.27993		1.80513	1.53373			0.285815	0.150324	0.437574	0.38297	0.097371			1.16173	1.11507	1.03973	1.13347	0.984267			0.168995	0.202118	0.165986	0.469404	0.240454
0.884867	0.320858	1.42607	0.191189		1.80707	1.664		1.12587	1.93167			0.17341	0.074233	0.630769	0.337862	0.251356			1.35253	1.29773	1.0056	1.15207	1.31167			0.172493	0.293003	0.222926	0.955084	0.999068
1.79313	0.213937	1.0026	0.43021		1.22207	1.1864		1.51987	1.26673			0.287342	0.130988	0.122182	0.153431	0.116832			1.19987	1.22633	1.04193	1.26953	1.4008			0.275156	0.523801	0.238629	0.072342	0.280225
1.53853	0.1781	1.927	0.867195		1.77367	1.36227		0.605	1.7076			0.144311	0.378515	0.140451	0.1338	0.178964			0.658067	1.51567	1.052	1.24607	0.710933			0.228749	0.23493	0.633479	0.524564	0.201643
1.8798	0.089394	1.08427	0.147115		1.48913	0.9994		1.35373	1.64807			0.228728	0.127731	0.784616	0.381838	0.17833			1.43567	0.929933	1.59813	0.9104	0.8696			0.187394	0.792509	0.49963	0.335622	0.409763
1.60007	0.08706	1.45293	0.409219		1.8224	1.42127		2.06707	1.70327			0.212151	0.131078	0.226923	0.346253	0.144526			0.9766	1.2714	1.15247	0.882867	0.564867			0.237192	0.16717	0.134707	0.518275	0.381423
1.6544	0.213475	0.5364	0.747065		1.7718	1.1572		1.70293	1.86513			0.53991	0.103002	0.999068	0.117032	0.092632			1.26787	1.479	1.49973	0.603467	0.749267			0.717057	0.351762	0.646085	0.927432	0.635596
2.337	0.190278	1.00107	0.958017		1.66033	0.621067		2.08573	1.1314			0.449775	0.19846	0.107746	0.715014	0.376656			1.4398	0.924133	1.01893	1.45833	1.5488			0.526448	0.082318	0.195938	0.53579	0.714579
1.135	0.376655	1.20967	0.220396		1.8704	1.06527		1.47333	1.1184			0.108962	0.500673	0.383161	0.193312	0.560961			1.0898	1.36453	0.400333	1.2734	2.53973			0.36636	0.54917	0.352419	0.231249	0.565629
0.879867	0.782978	1.41093	0.398428		1.46287	1.52087		1.06653	1.4858			0.127262	0.213357	0.070518	0.358459	0.487096			1.0512	0.879133	0.797267	1.31467	0.807867			0.253054	0.464404	0.128168	0.220264	0.210512
1.27427	0.098201	0.9414	0.770001		0.870467	1.4028		1.82333	1.99827			0.699059	0.272044	0.390928	0.21531	0.636178			0.9712	0.6888	1.5706	0.973133	1.6504			0.1955	0.098894	0.197008	0.397707	0.180629
1.39507	0.476616	0.421667	0.126552		0.489067	1.05813		1.22407	0.8234			0.209413	0.173165	0.72985	0.069263	0.128556			0.6732	1.0162	1.01367	0.797467	0.938133			0.213636	0.196335	0.189884	0.110593	0.333475
1.3844	0.215554	1.70233	0.274921		1.31647	1.3602		1.75233	1.5848			0.063716	0.380503	0.295933	0.32961	0.648424			1.41033	1.08313	0.908067	0.7832	1.1256			0.493419	0.460716	0.060214	0.604681	0.351359
1.1318	0.677494	1.76473	0.104214		1.80447	1.42693		1.41313	1.48813			0.523894	0.192692	0.328555	0.280318	0.806033			0.717867	1.254	1.0308	1.58667	1.00473			0.313386	0.320041	0.441832	0.213797	0.156009
0.8976	0.116135	0.712467	0.237		1.74027	0.930333		2.0404	1.3584			0.140237	0.193798	0.159089	0.074115	0.08287			1.6144	0.9712	0.884	1.324	1.1218			0.41708	0.16292	0.156564	0.495815	0.144652
0.336667	0.122025	1.38653	0.653739		0.587667	1.30513		1.68147	1.2016			0.247928	0.060323	0.086565	0.31559	0.339047			0.665067	1.53847	1.4756		0.368333			0.544065	0.287595	0.118983	0.096949	0.522508
0.561533	0.693739	0.704	0.701447		1.32127	2.1072		1.64047	1.30673			0.164133	0.143295	0.213101	0.067409	0.156293			1.325	0.7644			1.15287			0.135764	0.495468	0.082024	0.358659	0.690486
2.31407	0.999068	1.67293	0.132343		1.18767	2.02347		1.3244	1.2578			0.358463	0.385582	0.475368	0.094155	0.131024			1.02047	0.941333			1.01747			0.871472	0.104831	0.85776	0.186985	0.693062
2.05433	0.234912	0.959067	0.295083		1.45167	1.69567		1.56033	1.13447			0.358032	0.191777	0.111964	0.522556	0.560553			1.4418	1.28087			2.35027			0.330212	0.514935	0.084602	0.497719	0.13815
0.9826	0.090885	0.5136	0.121223		0.922867	1.52053		1.62087	1.25573			0.227016	0.09415	0.523769	0.128561	0.068928			1.0454	0.733267			1.0576			0.168436	0.836753	0.464349	0.473331	0.519566
1.09967	0.605197	1.4738	0.37235		0.9864	1.3742		1.58453	2.36267			0.115162	0.297189	0.11726	0.185106	0.818462			1.77647	1.249			1.7582			0.674862	0.169494	0.695891	0.517531	0.547637
1.85293	0.092945	0.732267	0.59434		1.03813	1.6026		1.661	1.13307			0.192918	0.119641	0.187701	0.178759	0.10514			1.0382	1.16627			0.838467			0.272578	0.648824	0.584783	0.135042	0.094466
1.5868	0.178001	0.835133	0.46562		1.03393	1.5896		1.36773	1.47173			0.141367	0.172828	0.069205	0.634538	0.069294			0.987467	0.7896			1.08687			0.402063	0.976202	0.875668	0.334554	0.631307
1.3382	0.044078	1.51447	0.125456		0.906333	1.22367		1.836	1.9732			0.237758	0.261451	0.166924	0.481507	0.054399			1.62593	1.34947			0.471133			0.999068	0.240435	0.572681	0.342215	0.100975
1.71787	0.201593	0.526267	0.956412		0.991133	1.216		1.8644	1.38147			0.342753	0.11644	0.288284	0.147757	0.069128			0.577133	1.2608			1.11453			0.800086	0.995469	0.248824	0.796838	0.348904
1.01833	0.175071	0.842867	0.543574		0.676533	1.3488		1.86693	1.5652			0.293067	0.314262	0.134063	0.075966	0.196677			1.53113	1.7778			1.514			0.163351	0.405297	0.112202	0.690971	0.293643
2.09487	0.165386	1.36087	0.638004		2.03287	1.4838		1.4882	1.17753			0.511562	0.32382	0.213676	0.120298	0.214727			1.128	0.764667			0.917			0.641079	0.377844	0.0756	0.591745	0.302919
1.43053	0.170005	1.69587	0.174985		1.34453	1.97753		1.65913	1.0142			0.242903	0.316414	0.135135	0.363571	0.120064			0.727467	0.554867			1.4494			0.263489	0.516714	0.273384	0.217805	0.132535
1.46	0.237162	0.647867	0.233965			1.40533		1.7308	1.49687			0.322419	0.409911	0.116639	0.368362	0.325885			0.9018	1.10573			0.8074			0.259574	0.566118	0.280012	0.409657	0.149052
2.13353	0.086326	0.301267	0.378559			1.29147		0.796267	1.3236			0.157542	0.086957	0.598899	0.270272	0.180288			0.919733	0.653467			0.592133			0.112531	0.33075	0.513641	0.181115	0.090138
1.29733	0.269369	1.06013	0.199599			1.30107		1.51367	2.4066			0.86668	0.755188	0.09233	0.130713	0.02996			1.42633	1.1862			0.312133			0.33986	0.698937	0.835294	0.352508	0.271909
1.80993	0.069836	0.567533	0.1936			1.0744		1.13273	2.37613			0.134051	0.442052	0.350729	0.147656	0.163719			1.59927	1.32927			0.565267			0.449404	0.277113	0.16811	0.31388	0.875321
1.19667	0.466553	0.587467	0.76142			1.68067		0.529133	1.8048			0.500544	0.137577	0.483613	0.137974	0.38456			0.789733	0.914733			0.796933			0.207237	0.81887	0.174537	0.358451	0.577294
2.03693	0.086588	0.787	0.317843			0.4456		1.0958	1.53473			0.342657	0.368936	0.288382	0.549691	0.17191			0.838867	1.16433			0.733133			0.251829	0.206569	0.322904	0.089139	0.785971
1.30227	0.138937	1.58047	0.272706			1.09187		0.5616	1.19433			0.136137	0.192152	0.366563	0.184151	0.291264			1.26513	0.827133			0.906			0.252058	0.993432	0.999068	0.694847	0.534979
1.26673	0.107403	0.7912	0.08914			1.87633		1.1716	1.21773			0.225216	0.228395	0.355658	0.074529	0.548942			1.052	1.34327			1.07107			0.242944	0.411664	0.287911	0.786424	0.520735
1.3142	0.277658	0.9388	0.666276			0.879933			1.10447			0.999068	0.529776	0.590571	0.139792	0.293345			1.42347	0.9442			0.8104			0.267711	0.197589	0.720021	0.645214	0.373742
1.36053	0.999068	0.9528	0.217628			1.6026			1.43187			0.118732	0.130182	0.234974	0.174557	0.3869			0.5674	1.03093			1.24113			0.792596	0.999068	0.242182	0.412483	0.163073
1.701	0.843127	0.7202	0.240248			1.25267			1.57867			0.384163	0.398319	0.421406	0.609151	0.121727			1.54893	0.4116			0.7302			0.107166	0.632093	0.296413	0.096224	0.268831
1.974	0.177151	0.958467	0.862112			2.08573			1.28187			0.248105	0.505823	0.142043	0.305915	0.550639			0.8922	0.877267			1.033			0.729877	0.579976	0.536024	0.151744	0.338337
0.934867	0.314475	1.003	0.182564			1.49207			1.76773			0.376797	0.137903	0.46073	0.275588	0.314888			1.05933	0.986467			0.444467			0.723926	0.554412	0.326597	0.786726	0.518865
0.837467	0.136274	1.27007	0.116904			2.63013			1.859			0.304567	0.311113	0.095333	0.480275	0.748808			1.24673	0.707933			0.549267			0.295738	0.18171	0.88458	0.392274	0.145211
0.513933	0.232171	0.818133	0.757137			1.3054			2.041			0.165102	0.299643	0.987193	0.3328	0.204755			1.0882	1.69593			1.3362			0.328544	0.824904	0.38706	0.237987	0.170669
1.9124	0.189187	1.08067	0.093873			0.529267			2.05453			0.609242	0.443092	0.127914	0.311553	0.316573			1.1906	1.08187			1.03053			0.213731	0.05817	0.272709	0.150504	0.268277
1.0258	0.240091	1.07687	0.558887			2.30167			1.32347			0.640044	0.216112	0.267335	0.348899	0.271293			1.2914	1.48793			0.8438			0.101042	0.202661	0.246339	0.22499	0.664844
2.08727	0.091074	0.805933	0.48787			1.01607			2.09533			0.261524	0.096113	0.215576	0.069916	0.059621			1.15273	0.632267			0.9606			0.113255	0.136612	0.095557	0.804575	0.0967
1.97733	0.182971	0.541867	0.477914			1.8844			0.973533			0.178385	0.136179	0.108523	0.315301	0.103261			0.862933	1.5196			0.901133			0.351047	0.20722	0.176994	0.161139	0.379558
1.4492	0.536447	1.03447	0.070372			1.8234			1.7772			0.580926	0.135078	0.195711	0.398543	0.138862			0.906333	0.532333			0.7608			0.361314	0.536419	0.139376	0.089353	0.610178
0.676267	0.111273	1.69787	0.999068			1.50153			1.75193			0.202532	0.069668	0.141912	0.318584	0.069185			0.6266	0.7978			0.9186			0.622057	0.130245	0.3031	0.770477	0.133736
1.59207	0.166567	0.778867	0.534414			1.675			1.96953			0.134418	0.151896	0.331208	0.088782	0.05424			1.21353	0.8734			0.8678			0.513345	0.241533	0.37336	0.433746	0.334833
1.81	0.973228	0.896133	0.32579			0.8896			1.90227			0.188005	0.29418	0.266239	0.177465	0.280012			0.5758	1.35533						0.741215	0.206493	0.184581	0.092792	0.23839
1.12787	0.179393	1.67753	0.221821			0.979533			1.72613			0.131783	0.641709	0.249119	0.161937	0.282405			1.84253	1.64067						0.471174	0.343703	0.61953	0.130918	0.999068
1.816	0.110119	1.50813	0.082926			1.42707						0.219365	0.234391	0.656429	0.284387	0.215219			1.13107	1.48233						0.436989	0.172622	0.411392	0.101594	0.261565
1.4932	0.183538	0.950733	0.722225			0.451333						0.421938	0.449406	0.301877	0.440675	0.190762			0.987133	1.21753						0.86477	0.377035	0.641211	0.101721	0.216739
1.20807	0.066345	0.353	0.20519			1.46167						0.102929	0.633851	0.343077	0.281288	0.327012			1.54793	0.9906						0.601056	0.372059	0.999068	0.76212	0.723621
1.24973	0.272957	1.10813	0.104338			1.86193						0.101884	0.140076	0.202333	0.162752	0.555869			1.08207	1.40167						0.178904	0.488011	0.730952	0.357552	0.150621
1.64567	0.267341	0.9556	0.716804			0.8276						0.076559	0.233814	0.352706	0.706369	0.155423			1.39073	0.671067						0.564516	0.340173	0.155567	0.314572	0.764899
1.38493	0.29193	1.12433	0.202593			1.31633						0.256177	0.253479	0.248457	0.120202	0.309399			1.21107	0.881133						0.612008	0.313162	0.614482	0.227088	0.231832
1.81633	0.192004	1.04453	0.43537			1.13753						0.2196	0.207676	0.12479	0.42245	0.5522			1.176	0.745467						0.152791	0.608124	0.6522	0.233742	0.110429
1.52027	0.307747	1.057	0.526437									0.122915	0.146061	0.115918	0.120308	0.485023			1.24853	1.07133						0.325061	0.132249	0.232079	0.397481	0.108246
1.52273	0.170397	1.32053	0.791235									0.292553	0.174784	0.335505	0.118894	0.329709			0.796533	1.94373						0.1177	0.605132	0.141161	0.133909	0.344965
1.4878	0.308408	0.423667	0.142655									0.250813	0.223084		0.179798	0.180353			0.9406	1.14973						0.734423	0.154225	0.791381	0.317736	0.084966
1.36733	0.096514	0.845933	0.140289									0.170997	0.793058		0.291843	0.198562			1.0926	1.00733						0.126239	0.313945	0.459539	0.35426	0.140342
1.0118	0.167828	0.495133	0.227637									0.394943	0.099531		0.217922	0.063615			0.360667	1.08353						0.125141	0.138125	0.578445	0.287059	0.331381
1.07887	0.450801	0.626133	0.14951									0.09862	0.999068		0.149237	0.20694			1.88307	1.2588						0.313167	0.536941	0.067206	0.216674	0.192417
1.24593	0.090577	0.877	0.372428									0.181623	0.590053		0.202195	0.216508			1.42287	1.18533						0.125728	0.232599	0.789965	0.833016	0.476971
1.64427	0.191852	1.3132	0.36115									0.410394	0.277408		0.182675	0.295067			0.648067	1.32067						0.195546	0.154062	0.301257	0.407013	0.5578
1.18173	0.735665	0.3204	0.481501									0.634155	0.272672		0.474484	0.058563			1.23193	0.888133						0.158161	0.416876	0.292279	0.157466	0.650035
1.00993	0.342152	1.28853	0.081262									0.368601	0.252539		0.218751	0.334705			1.2812	0.283867						0.109457	0.693498	0.280229	0.361692	0.666933
1.56647	0.626046	0.7314	0.28525									0.260415	0.076126		0.307814	0.167251			0.833	0.593733						0.273507	0.178104	0.542286	0.26566	0.532868
0.898133	0.119475	0.549467	0.800406									0.222671	0.756539		0.110395	0.26132			1.02593	0.717333						0.229694	0.150038	0.799859	0.082356	0.360553
1.45153	0.128611	0.657333	0.602078									0.164468	0.183436		0.155401	0.176073			1.54553	1.5844						0.615424	0.122242	0.107806	0.359397	0.216112
0.609	0.111257	0.869467	0.200271									0.337673	0.581466		0.098568	0.161529			0.879333	0.684667						0.036442	0.117535	0.484507	0.259797	0.205362
1.02093	0.100933	1.2586	0.314011									0.108612	0.218057		0.097644	0.065682			1.30573	0.6846						0.692498	0.509802	0.391728	0.290714	0.310021
1.35653	0.547858	1.8804	0.722425									0.257471	0.999068		0.512309	0.177083			1.2342	1.47733						0.631719	0.494837	0.877118	0.751758	0.2271
0.927733	0.999068	0.9762	0.413648									0.419943	0.267867		0.228509	0.216313			1.23647	1.13047						0.106435	0.332426	0.173717	0.629382	0.790065
1.91487	0.536698	0.602533	0.18143									0.160903	0.144859		0.612718	0.409374			1.11987	1.41653						0.500974	0.237247		0.987663	0.304733
1.41867	0.375424	1.30287	0.219301									0.572259	0.469007		0.06603	0.21174			1.25453	0.843533						0.271101	0.794588		0.250156	0.274806
1.54973	0.476664	0.954667	0.146087									0.168106	0.13942		0.064106	0.112046			1.43267	0.948867						0.186696	0.175326		0.415442	0.417339
0.401733	0.897217	1.35987	0.115269									0.182651	0.329692		0.36995	0.080492			1.11887	1.0952						0.282896	0.465261		0.919038	0.333139
0.692067	0.160784	0.805933	0.155825									0.32494	0.231823		0.118895	0.484391			1.59947	1.456						0.132485	0.128085		0.100645	0.187057
1.52913	0.208098	0.726867	0.999068									0.490086	0.335725		0.127872	0.121463			0.755133	1.6174						0.766548	0.448885		0.262381	0.45852
1.636	0.109314	1.6388	0.227451									0.259013	0.113502		0.230602	0.147113				1.5118						0.310577	0.634435		0.225838	0.989857
0.945733	0.978404	1.49487	0.766305									0.267623	0.584427		0.088041	0.446511				0.987467						0.494685	0.225722		0.878913	0.343522
1.4454	0.088622	1.15707	0.388555									0.543963	0.132251		0.061914	0.165146				0.709467						0.218489	0.124193		0.289913	0.196332
1.57247	0.661951	0.813067	0.492735									0.332597	0.720552		0.570014	0.099302				1.16767						0.138553	0.506152		0.612075	0.482323
1.45967	0.176312	0.784467	0.274252									0.302897	0.255082		0.999068	0.218688				1.33647						0.163884	0.999068		0.528376	0.467681
2.9614	0.190674	0.625867	0.172609									0.152457	0.405091		0.575242	0.675578				1.3864						0.532816	0.524111		0.104638	0.169611
2.10773	0.086733	0.7266	0.192769									0.268081	0.221939		0.103121	0.69375				0.541133						0.064254	0.172674		0.099895	0.920205
1.50833	0.241598	0.726733	0.281636										0.265134		0.08087	0.054501				0.495733						0.756408	0.052266		0.311985	0.132919
1.42373	0.240312	1.1868	0.404302										0.738968		0.103874	0.114209				2.22433						0.733087	0.656602		0.454882	0.669137
1.59153	0.187506	1.1014	0.161093										0.535565		0.09034	0.172911				1.1556						0.256949	0.60076		0.333177	0.514481
1.79333	0.527234	0.555867	0.261141										0.189427		0.219366	0.108248				1.04133						0.230084	0.389993		0.214806	0.999068
2.32387	0.675402	0.8784	0.407874										0.18324		0.195271	0.219336				0.8194						0.820141	0.9167		0.31001	0.217555
1.08553	0.296116	1.27853	0.646934										0.330185		0.078273	0.196717				1.3194						0.999068	0.542708		0.622784	0.368101
1.33753	0.999068	1.2706	0.17993										0.092101		0.152727	0.181091				1.11533						0.255811	0.138401		0.783085	0.624145
1.32693	0.506375	1.39347	0.161272										0.327343		0.397844	0.433537				0.991133						0.274417	0.258694		0.172749	0.429346
1.47207	0.365871	0.901333	0.367186										0.604282		0.242697	0.326723				0.748133						0.272487	0.999068			0.2539
1.53293	0.107168	1.1842	0.367573										0.116406		0.157754	0.15687				0.755933						0.692042	0.167632			0.579943
1.54953	0.54548	0.526	0.300595										0.484421		0.144442	0.220307				0.789267						0.495768	0.394957			0.466992
0.974533	0.116703	0.9954	0.166982										0.25186		0.462788	0.162823				1.34033						0.671287	0.411311			0.502132
1.4504	0.183928	1.31927	0.506447										0.174774		0.121122	0.068856				0.720733						0.227669	0.177163			0.12232
2.25673	0.999068	1.6736	0.514919										0.420428		0.259299	0.489821				1.21347						0.475985	0.126206			0.107718
0.9894	0.393335	0.465067	0.122915										0.674485		0.231673	0.234376				1.04633						0.176703	0.148283			0.231454
1.7086	0.252688	1.80773	0.566167										0.101693		0.221774	0.187047				1.14773						0.0984	0.18352			0.220454
1.79987	0.45761	1.05713	0.122551										0.518667		0.151469	0.093466				0.5508						0.45758	0.228164			0.28189
0.9746	0.104406	1.46693	0.099462										0.217256		0.090437	0.268331				0.234						0.382255	0.141954			0.678278
1.71987	0.181197	0.7732	0.031625										0.167219		0.287985	0.156368				0.951067						0.723475	0.241758			0.365425
1.53827	0.23098	0.904733	0.603209										0.184555		0.198297	0.093374										0.537244	0.223474			0.238199
0.9838	0.307979	1.01153	0.811389										0.198613		0.153908	0.160944										0.72022	0.193943			0.597494
1.80147	0.641842	0.785133	0.863202										0.134073		0.140378	0.034356										0.061092	0.833063			0.732955
1.88553	0.658026	0.856467	0.204618										0.19816		0.056389	0.201723										0.150167	0.30817			0.348686
1.57693	0.260001	0.4934	0.216807										0.185309		0.051762	0.461589										0.102894	0.271112			0.070888
1.3792	0.417518	1.304	0.177204										0.432935		0.25625	0.192296										0.751083	0.222881			0.087071
1.565	0.516022	0.929267	0.754422										0.595789		0.438023	0.324838										0.119981	0.341866			0.43557
1.2496	0.119503	0.3674	0.92074										0.405805		0.051374	0.138738										0.388109	0.251521			0.083512
1.62567	0.191752	0.876467	0.21195										0.093753		0.124549	0.124446										0.15737	0.259568			0.199423
1.27927	0.127528	1.10813	0.419974										0.242434		0.300764	0.148221										0.330082	0.145281			0.439321
0.767533	0.092791	1.00633	0.104714										0.114915		0.121721	0.401972										0.582906	0.283468			0.235399
1.22173	0.956413	1.16507	0.15054										0.376954		0.190253	0.188745										0.20041	0.192936			0.413084
0.5606	0.546014	0.7466	0.455155										0.398802		0.125899	0.773605										0.290369	0.871083			0.401066
1.48067	0.233134	0.344667	0.421293										0.404056		0.12482	0.145004										0.295582	0.851915			0.1421
1.74393	0.74343	0.590933	0.167859										0.137977		0.211534	0.612238										0.979111	0.437797			0.232398
1.258	0.187776	1.05187	0.071317										0.239963		0.144175	0.133932										0.217627	0.292046			0.115275
1.52593	0.173606	1.268	0.767468										0.134198		0.293976	0.568966										0.614679	0.828282			0.475654
1.44893	0.053231	0.728133	0.487928										0.482757		0.965122	0.358257										0.791785	0.209149			0.187808
1.0658	0.27268	1.6054	0.958835										0.07693		0.155861	0.339692										0.300304	0.315068			0.937869
1.7014	0.08065	0.876733	0.319522										0.122507		0.999068	0.108948										0.153395	0.187997			0.374221
0.986533	0.455095	0.787667	0.170706										0.179984		0.175617	0.499966										0.999068	0.215295			0.187065
1.9806	0.469527	0.8846	0.660082										0.245431		0.096236	0.450027										0.308942	0.488961			0.999068
1.2146	0.142239	0.673667	0.980574										0.254027		0.827767	0.111367										0.454252	0.180719			0.366555
1.47853	0.326636	1.31193	0.438102										0.331661		0.153644	0.239139										0.777675	0.852518			0.52446
1.4634	0.360947	0.599267	0.269282										0.126349			0.284234										0.48082	0.228109			0.075766
1.29867	0.48476	1.03253	0.131552										0.076849			0.185982										0.275881	0.767076			0.191251
1.22227	0.285863	1.19687	0.546633										0.123951			0.577464										0.256809	0.37333			0.311658
0.6552	0.505096	0.7302	0.307509										0.43595			0.217369										0.270568	0.256069			0.402225
2.04767	0.308085	0.8374	0.149414										0.183707			0.27721										0.453443	0.573443			0.567849
1.10047	0.16702	0.806867	0.113819										0.278101			0.21024										0.158327	0.563366			0.573713
1.81487	0.160805	1.16087	0.107614										0.10998			0.365067										0.157897	0.927279			0.98243
1.28353	0.181081	1.07007	0.999068										0.143796			0.45324										0.999068	0.156382			0.190042
1.42193	0.981459	1.01447	0.117963										0.179485			0.387668										0.161247	0.330238			0.147983
0.6798	0.319631	1.2994	0.13944													0.19124										0.500291	0.407117			0.077176
1.54887	0.226995	0.799933	0.311313													0.237446										0.205646	0.153355			0.609894
1.47707	0.315109	0.729	0.596104													0.225039										0.259658	0.207136			0.103264
1.75773	0.1598	0.657933	0.407452													0.161524										0.258039	0.343927			0.196296
1.9462	0.260652	1.3048	0.564111													0.090845										0.225845	0.466902			0.120514
0.947	0.142351	0.792933	0.989602													0.388701										0.206813	0.064888			0.605409
1.64453	0.301937	1.1168	0.347394													0.07631										0.106044	0.615444			0.223336
1.97307	0.644787	0.253	0.212458													0.336665										0.430656	0.695692			0.723123
1.4784	0.53939	0.981267	0.371658																							0.278516	0.680239			0.736743
1.6898	0.271254	0.935867	0.834736																							0.878614	0.999068			0.958354
1.06093	0.095043	1.0304	0.090739																							0.206882	0.907503			0.334454
1.45527	0.08657	0.942667	0.140819																							0.086835	0.51827			0.599663
0.442067	0.058941	0.995533	0.620422																							0.205555	0.163159			0.467786
1.2892	0.333013	2.29327	0.60985																							0.170608	0.261888			0.305599
1.51487	0.114076	0.9036	0.275376																							0.147125	0.477417			0.445155
1.23633	0.287641	0.44	0.18431																								0.145108			0.63734
1.366	0.310413	0.8136	0.447122																								0.279189			0.346136
1.29173	0.651551	0.537467	0.328821																								0.261336			0.201339
1.7364	0.350236	1.20593	0.196691																								0.234477			0.595347
1.79933	0.230045	1.6816	0.92581																								0.185776			0.09933
1.85567	0.393447	1.46027	0.170604																								0.641533			0.366797
1.69887	0.178689	0.7712	0.135686																								0.394062			0.491023
1.29247	0.222794	0.9518	0.416209																								0.333448			0.546566
1.5428	0.340766	0.727	0.090455																								0.092339			0.077662
1.0848	0.302755	0.439	0.375742																								0.381833			0.513263
1.35993	0.614012	1.25453	0.1166																								0.249413			0.14895
1.05733	0.121506	1.65293	0.324241																								0.498225			0.490372
0.8734	0.131853	0.866867	0.083893																								0.12844			0.354581
1.68633	0.842181	0.322333	0.280469																								0.235693			0.130567
0.946533	0.235763	1.4684	0.112198																								0.854421			0.999068
1.713	0.88088	1.1328	0.545025																								0.17448			0.139775
1.07433	0.071094	0.709933	0.39709																								0.256847			0.254759
0.606133	0.10148	1.03993	0.964225																								0.658002			0.736515
1.37553	0.344237	1.18647	0.165856																								0.629029			0.221393
1.32047	0.176902	0.620267	0.56242																								0.129306			0.342695
1.28087	0.225635	0.968867	0.171337																								0.312638			0.72016
1.2888	0.221884	1.5982	0.71616																								0.513819			0.65798
1.22007	0.235319	1.64673	0.999068																								0.191188			0.258318
1.69167	0.063522	1.82307	0.434204																								0.254353
1.82887	0.122245	1.26047	0.777431																								0.253588
1.24127	0.07047	0.531067	0.673442																								0.42888
1.1708	0.178812	0.215467	0.396181																								0.491314
1.83553	0.254481	0.768533	0.406308																								0.767592
2.2442	0.14189	0.587	0.191546																								0.169428
1.6228	0.278861	0.568133	0.095946																								0.208819
0.9928	0.525564	0.587267	0.177293																								0.738511
1.67753	0.535421	0.5564	0.586274																								0.778864
1.59613	0.084214	0.858533	0.084421																								0.59928
1.4578	0.778278	0.563867	0.975366																								0.138169
1.85313	0.160314	1.55233	0.178919																								0.360103
0.577	0.082423	1.80327	0.16282																								0.254415
1.28353	0.093832	0.600267	0.503395																								0.378155
1.43853	0.36088	1.2944	0.233372																								0.160777
1.17647	0.186291	1.44227	0.220184																								0.297907
1.3326	0.264649	1.45033	0.07506																								0.676595
1.56107	0.30006	1.11233	0.418668																								0.733838
1.0852	0.684831	1.76373	0.12407																								0.421554
1.70753	0.07271	1.18413	0.183248
1.28607	0.176786	0.6016	0.476566
2.28447	0.247555	1.22413	0.196424
1.49773	0.27477	0.708867	0.277222
0.751333	0.10095	0.963	0.369314
1.6604	0.075812	1.047	0.152548
1.34833	0.073751	0.997533	0.13829
1.57827	0.242494	0.903467	0.06482
1.55553	0.303217	1.3542	0.080799
1.54453	0.723096	1.08007	0.369192
1.10993	0.301396	0.7284	0.921116
1.067	0.171545	1.1948	0.5032
1.5302	0.562191	0.852467	0.243163
1.69033	0.101921	1.28673	0.969306
1.52047	0.10283	0.903733	0.494266
1.856	0.230814	1.28633	0.229197
1.75073	0.136006	1.46733	0.217993
1.48073	0.164148	0.670733	0.577495
1.58947	0.392168	1.51053	0.593026
0.645067	0.280167	0.7718	0.276137
1.30147	0.068081	0.8756	0.083356
1.4634	0.1227	1.34787	0.455897
2.073	0.094962	0.7938	0.280653
2.55013	0.254972	0.634933	0.180869
1.56173	0.284099	0.3744	0.182777
2.034	0.128651	0.5386	0.242636
1.68273	0.293942	1.15567	0.584241
1.2322	0.514397	1.4124	0.226936
1.16813	0.166415	1.3308	0.239877
1.42087	0.207404	0.758667	0.117514
1.29447	0.095568	1.3106	0.154369
1.09187	0.12898	1.16033	0.821627
1.597	0.085559	0.710133	0.662262
1.81913	0.222083	0.292133	0.846262
0.715933	0.233499	0.6674	0.766075
1.213	0.126266	0.559067	0.130761
1.21593	0.149846	1.0178	0.606265
1.50747	0.371044	1.3196	0.342189
1.1114	0.508418	0.672133	0.498826
1.8066	0.119311	0.721867	0.102976
1.53633	0.444465	1.1554	0.253474
1.34753	0.168306	1.1026	0.828379
0.643467	0.240081	0.626667	0.258454
1.05647	0.999068	1.30247	0.134817
1.54153	0.244522	0.919467	0.272888
1.3648	0.092314	0.4664	0.192336
0.847067	0.532839	1.25147	0.619698
1.6376	0.450645	1.2054	0.502525
1.29687	0.136541	1.0132	0.247217
1.73873	0.073258	0.264267	0.42869
1.47813	0.383768	1.29613	0.356875
1.5608	0.333367	0.958133	0.493228
1.26473	0.065694	0.779333	0.231694
0.483733	0.261801	1.22387	0.518019
1.9878	0.069233	0.840333	0.310945
1.70493	0.176242	1.79873	0.119223
1.09573	0.217861	1.16087	0.288113
1.66173	0.999068	1.2348	0.157559
0.967133	0.067914	1.03567	0.12471
1.19193	0.474446	1.56873	0.280152
1.94087	0.136863	1.43393	0.309158
1.29713	0.11837	0.7734	0.749318
1.115	0.247767	1.2528	0.107053
1.2468	0.101959	1.0278	0.512359
1.5298	0.233884	0.7586	0.24575
1.57607	0.107686	0.858733	0.066603
1.6058	0.142579	0.944667	0.88758
1.25493	0.18888	0.337667	0.365474
0.731333	0.262301	1.37447	0.157883
1.73693	0.377682	0.923267	0.245402
1.2418	0.13168	1.8552	0.515894
1.2976	0.520069	1.8558	0.724031
1.47793	0.538037	0.813867	0.774379
1.1934	0.938325	1.12173	0.154461
1.73733	0.067743	0.916533	0.999068
1.61393	0.566963	0.835867	0.442958
2.48833	0.319288	1.39787	0.742669
1.37133	0.124837	1.1558	0.927701
0.643067	0.284941	1.11587	0.405217
2.10293	0.862456	0.964067	0.52367
2.35827	0.328887	1.15447	0.129534
1.8312	0.240487	0.7594	0.525461
1.58967	0.271839	1.184	0.330772
1.424	0.141721	1.92993	0.415005
0.461933	0.161306	0.348867	0.305
1.21293	0.941434	0.698133	0.233829
0.676667	0.597039	1.31273	0.136252
1.1082	0.33159	0.608867	0.254607
1.70273	0.124123	1.09873	0.792587
1.68927	0.412378	0.888667	0.249477
0.7702	0.073534	0.722333	0.366844
1.0264	0.102029	1.2498	0.267729
0.993667	0.395563	0.597733	0.992226
1.06247	0.104563	0.822533	0.066069
1.64527	0.142484	1.0142	0.707182
1.7894	0.999068	1.14727	0.401618
1.18187	0.414655	0.704733	0.125662
1.5452	0.228156	0.723467	0.154053
3.50533	0.324183	1.4516	0.229096
1.30787	0.248774	1.01167	0.143728
1.0802	0.137	0.594	0.318869
1.42433	0.115636	1.45853	0.457226
1.62147	0.07313	0.340867	0.653175
1.19927	0.442869	1.30747	0.48939
1.02113	0.253233	0.6356	0.172958
1.67307	0.261995	0.790667	0.501163
1.0722	0.24658	0.914067	0.255355
0.734533	0.364838	1.7142	0.161107
1.38747	0.276502	0.766467	0.208443
1.3684	0.084316	0.490267	0.697181
0.55	0.217657	0.9598	0.074036
1.77147	0.189059	0.963267	0.281741
1.4372	0.167886	1.53013	0.326997
1.5796	0.1536	1.17267	0.431288
1.29427	0.077103	1.6426	0.134769
1.29467	0.16821	2.0598	0.263333
1.18513	0.089799	1.03093	0.879461
1.17153	0.27849	0.7206	0.432812
0.920267	0.176345	0.765933	0.173955
0.979533	0.476858	0.791667	0.212381
1.39033	0.327373	1.28587	0.073967
2.18173	0.25156	1.2186	0.734802
2.177	0.124853	1.3208	0.154675
1.71033	0.644687	1.3696	0.995015
1.10787	0.049848	1.20667	0.18303
0.9288	0.078478	1.2904	0.170559
1.2404	0.129211	0.7182	0.298734
2.03853	0.127203	1.32067	0.257002
1.69253	0.098439	1.44813	0.699954
1.26667	0.174322	1.15213	0.421365
1.074	0.272433	0.8958	0.576414
0.946733	0.128637	1.16273	0.466519
0.956933	0.388246	0.474667	0.174548
1.36953	0.131181	0.812067	0.320299
1.6568	0.306541	1.16973	0.550621
0.714333	0.618749	1.18153	0.115459
1.64627	0.602532	1.7264	0.542171
1.23613	0.052329	0.884333	0.205884
1.44927	0.651114	1.4544	0.734662
1.12567	0.365648	1.30673	0.135466
1.26653	0.399832	1.13153	0.240293
0.830667	0.236907	1.1398	0.975002
1.49393	0.273589	0.898667	0.668963
1.1216	0.102883	1.57333	0.451627
1.61147	0.073058	1.04247	0.675003
1.06147	0.17956	1.4638	0.635925
1.28027	0.219983	1.02253	0.469929
1.2648	0.123857	0.817933	0.266861
0.770533	0.110794	0.848667	0.152517
0.824333	0.148768	1.8408	0.73614
1.08153	0.142188	1.147	0.561411
1.51307	0.31926	1.11973	0.706412
1.25407	0.477977	1.00933	0.131631
1.5736	0.193631	1.07993	0.263449
1.07347	0.140108	0.9228	0.417488
1.721	0.257701	0.8344	0.487082
1.2714	0.737301	1.02293	0.096063
1.22087	0.394697	1.17033	0.185688
0.9444	0.61366	0.606267	0.168181
1.70253	0.170458	0.8196	0.246879
1.3176	0.077166	1.29893	0.527812
1.44627	0.233586	0.8074	0.834622
0.574933	0.481996	0.7492	0.334116
1.02853	0.3322	0.4414	0.275172
1.51513	0.073138	1.07533	0.098247
1.23653	0.999068	0.930867	0.299645
1.73027	0.282742	1.93647	0.238504
1.2032	0.081892	0.882333	0.152681
0.570333	0.402995	0.443867	0.615991
1.5806	0.25916	1.056	0.351106
1.7916	0.172079	1.50967	0.172767
1.3802	0.156781	1.16073	0.270759
1.0146	0.122299	1.34793	0.213432
1.3054	0.0493	1.2326	0.11372
1.10767	0.171356	1.22427	0.361582
1.45533	0.324023	1.2818	0.694441
1.6284	0.158915	0.7718	0.733094
0.326067	0.165608	0.695333	0.460505
1.56567	0.380424	0.895267	0.810493
1.43793	0.174638	1.0082	0.303096
1.3692	0.183036	1.44353	0.326426
2.1716	0.452038	1.0682	0.280345
1.86273	0.12343	0.727533	0.53754
1.14793	0.154826	1.38967	0.684285
1.61727	0.202066	1.11793	0.976718
2.50733	0.635794	1.33307	0.146948
0.475533	0.133136	0.835333	0.541868
1.1268	0.139133	1.0064	0.135453
1.47973	0.121779	1.06993	0.123445
1.3708	0.167049	0.4826	0.372633
1.76807	0.175304	1.74047	0.074425
1.32127	0.167086	1.83247	0.389528
1.50427	0.298758	1.19547	0.999068
1.35527	0.451229	1.23407	0.327874
1.8646	0.632469	0.939467	0.212781
1.1986	0.389439	0.948867	0.285136
1.54347	0.115825	0.938333	0.164649
1.16693	0.150741	1.4938	0.946031
1.382	0.045241	1.4982	0.374706
1.3658	0.107093	1.77827	0.478166
1.37073	0.242069	0.9826	0.306403
1.7312	0.170049	1.85667	0.333143
1.0672	0.099629	0.690467	0.14295
2.05227	0.134673	1.15267	0.367534
1.77793	0.190263	0.725333	0.461506
1.1086	0.188236	0.953267	0.206879
1.4874	0.252335	1.23667	0.575119
1.48753	0.44473	1.03507	0.055255
1.19747	0.162571	0.802733	0.472548
0.792733	0.232678	1.3056	0.394044
2.1576	0.298692	1.11513	0.189685
1.44267	0.15235	0.6768	0.080296
1.8596	0.18434	1.23167	0.473778
1.58773	0.146758	1.15293	0.117127
1.0776	0.299357	1.44253	0.626199
1.51833	0.327244	1.05087	0.077162
1.27333	0.160055	1.8394	0.602105
1.63307	0.173083	1.4664	0.989822
1.33613	0.129555	0.618867	0.393021
1.67113	0.252981	1.37553	0.956887
1.4598	0.252486	0.659467	0.861717
1.3038	0.288455	1.038	0.070173
0.767267	0.119511	1.18413	0.651364
0.804667	0.151764	0.971333	0.956685
1.927	0.430321	0.583733	0.124684
1.85407	0.088705	0.985133	0.140828
0.997	0.522722	0.824467	0.800031
1.38993	0.551437	0.9198	0.405814
1.21607	0.389158	0.932	0.408756
1.14027	0.990254	1.08667	0.487605
0.929267	0.287741	0.725133	0.243056
0.7926	0.430951	0.853133	0.209896
1.94067	0.202614	1.29473	0.167297
1.2184	0.49556	0.9776	0.329543
1.4018	0.102196	1.49993	0.107752
0.3834	0.140681	0.862	0.149425
0.618067	0.09935	1.85333	0.569024
1.797	0.540301	1.16247	0.104087
1.30073	0.184272	1.101	0.946862
1.404	0.103691	1.6532	0.147204
0.3718	0.173393	0.396267	0.202118
0.946667	0.128709	1.07573	0.451328
0.7782	0.143846	0.6086	0.070225
1.71993	0.267664	1.31433	0.261412
1.23453	0.372677	1.27273	0.607008
1.6542	0.337283	0.548267	0.637775
0.757733	0.131573	0.763333	0.482796
1.85413	0.14803	1.05713	0.121025
1.13987	0.225913	0.852733	0.223629
1.66093	0.13177	0.9156	0.637134
1.0722	0.121963	0.946	0.042818
1.63087	0.127185	0.9456	0.403645
1.18553	0.270839	0.9582	0.438359
1.53207	0.142641	1.17827	0.908263
1.55167	0.077323	1.12027	0.842026
1.2304	0.158309	1.80907	0.293003
1.228	0.364337	0.944133	0.416575
1.39133	0.297802	0.930867	0.137249
1.21107	0.723365	0.929933	0.523801
0.626067	0.716622	0.896533	0.242294
0.780333	0.23934	1.41407	0.23493
1.2924	0.234979	0.5932	0.792509
0.981533	0.124488	1.15033	0.204378
1.21307	0.43906	1.7016	0.493307
1.15847	0.191729	1.14767	0.212474
1.66633	0.164503	1.1542	0.180959
1.78753	0.098781	0.833333	0.661173
1.53313	0.203962	0.968267	0.0406
1.6016	0.461701	1.8802	0.498681
1.44593	0.206948	0.409533	0.538681
1.36587	0.060179	1.177	0.16717
1.10767	0.484666	1.16287	0.351762
0.578667	0.437787	1.51007	0.461401
1.44153	0.306442	0.9322	0.06904
1.14393	0.621596	1.3588	0.226195
1.5364	0.221885	1.11387	0.271029
2.54953	0.086571	0.275	0.373188
1.85847	0.412782	1.42987	0.209447
1.12033	0.161315	1.23693	0.078932
1.37093	0.817258	0.968867	0.6904
1.5	0.092519	1.04327	0.230323
2.01093	0.099192	0.9522	0.698191
1.24387	0.311509	1.3248	0.217149
1.17653	0.168456	1.21747	0.516918
1.82253	0.16719	0.985067	0.184236
1.16153	0.216009	1.7672	0.082318
1.19013	0.175727	1.10227	0.306345
1.54153	0.590035	0.875467	0.163607
0.413	0.052806	0.464067	0.118444
1.18993	0.182538	1.50373	0.541099
1.56667	0.185236	1.1816	0.54917
1.79193	0.499706	1.608	0.464404
1.4758	0.379416	0.9488	0.357557
1.22613	0.157571	2.0862	0.098894
1.18047	0.084761	0.848467	0.163426
0.9928	0.651867	0.769267	0.35408
0.9354	0.089089	1.0004	0.999068
1.7484	0.227642	0.964867	0.519184
1.57527	0.500667	1.01013	0.995002
1.9248	0.145768	0.984667	0.863237
1.09233	0.287499	1.05493	0.919436
0.823133	0.090988	1.517	0.778698
1.26567	0.159916	0.625467	0.226582
1.3714	0.220599	1.07487	0.138462
1.37507	0.233111	0.601333	0.12692
1.8776	0.264551	0.891933	0.460716
0.405067	0.166738	0.719133	0.320041
1.26653	0.517828	0.995533	0.999068
1.6676	0.399906	0.633867	0.579877
1.00493	0.154584	1.15353	0.064232
1.28687	0.144514	1.39373	0.394466
1.8726	0.167897	1.075	0.795945
1.91873	0.639881	0.854333	0.585751
1.09867	0.25187	1.25627	0.42639
1.14747	0.515246	1.2812	0.77368
1.65833	0.908286	1.52153	0.70128
1.887	0.152187	0.775067	0.16292
1.7346	0.207293	0.600667	0.151448
2.12753	0.119884	0.9396	0.74181
0.779067	0.532638	1.37733	0.893455
1.20173	0.152174	0.3858	0.276752
1.22847	0.155284	0.371	0.423227
1.61067	0.308865	1.53947	0.163643
1.6672	0.649531	1.12793	0.845518
1.37233	0.248634	1.66847	0.287595
1.5826	0.491009	0.8502	0.258572
1.36013	0.272913	0.986067	0.0363
0.842333	0.147395	0.672733	0.629417
1.869	0.147567	0.352267	0.865654
0.924267	0.971244	1.09767	0.139447
0.847333	0.082649	1.23767	0.104831
0.420067	0.523747	0.985267	0.168995
1.16	0.70101	1.36333	0.514935
1.47533	0.12181	0.676	0.76269
1.34487	0.108704	0.327267	0.836753
0.987267	0.332932	0.847	0.275156
1.16127	0.663701	1.44133	0.179531
1.52273	0.353662	1.4322	0.064684
1.25367	0.732689	0.9944	0.169494
1.4234	0.139204	1.2996	0.294061
0.846733	0.22907	1.48513	0.231026
2.21867	0.101721	0.867067	0.381981
1.21187	0.238987	0.667	0.228749
1.1256	0.726191	1.58327	0.422962
0.857467	0.999068	0.339133	0.947506
1.55733	0.342798	1.8724	0.189747
0.672333	0.136279	0.8828	0.601345
1.86573	0.331106	1.02273	0.045491
1.32667	0.141172	1.45847	0.051687
0.6952	0.117472	1.13713	0.213248
1.4882	0.389585	1.29173	0.144876
1.38507	0.194793	0.9844	0.429959
1.36807	0.505525	0.700533	0.349439
0.882267	0.472109	0.4442	0.362622
1.48427	0.279355	0.836	0.531426
1.79873	0.261723	0.9388	0.074902
1.70027	0.03527	0.970667	0.102019
1.30527	0.116329	0.912733	0.292069
1.58647	0.808559	1.1	0.075203
1.50373	0.219935	0.8186	0.553305
1.48273	0.16482	0.827733	0.247697
1.038	0.273386	0.959733	0.623576
1.1008	0.115406	1.439	0.395189
1.14093	0.096734	1.28207	0.28945
1.78707	0.51199	1.2862	0.62282
1.26373	0.174078	1.48113	0.579231
2.18687	0.351757	0.864933	0.349757
1.59147	0.133294	0.996	0.224364
1.03187	0.282919	0.665933	0.157879
1.61867	0.131922	1.29387	0.198331
1.18807	0.076227	0.639933	0.266243
1.33307	0.434999	1.37747	0.853915
1.30567	0.440641	0.909733	0.640242
1.32833	0.168485	1.21333	0.336883
2.38127	0.609669	1.42653	0.187394
1.07953	0.122675	0.8416	0.237192
0.4082	0.159856	1.68093	0.982248
1.10907	0.332046	1.8082	0.534283
1.71987	0.98352	1.699	0.717057
1.07993	0.384446	0.855	0.10298
1.8354	0.292349	1.23447	0.295872
1.87467	0.163926	0.526	0.240435
1.61027	0.337217	1.7208	0.995469
2.0924	0.143306	0.945067	0.213636
1.03553	0.179471	0.760133	0.945037
1.8246	0.203597	0.524333	0.249758
1.76147	0.275783	1.5384	0.451239
1.66827	0.073777	1.24747	0.480689
1.59927	0.250324	1.38287	0.493419
1.7086	0.181287	1.4154	0.524215
1.70027	0.203329	0.947	0.377844
1.71993	0.185158	1.43033	0.516714
1.42067	0.110405	0.852	0.313386
1.03933	0.051352	0.6346	0.5313
1.19933	0.11117	0.767	0.72708
1.04613	0.170912	0.4904	0.430922
1.39427	0.182863	0.67	0.270593
0.68	0.331868	1.43927	0.33075
0.625467	0.160586	1.7066	0.160729
1.20593	0.128826	1.3388	0.658196
1.04493	0.555491	1.20207	0.999068
1.6068	0.311895	1.00947	0.871472
1.46147	0.139179	1.2416	0.280225
1.01033	0.096162	1.18793	0.330212
1.5028	0.324027	0.896133	0.355864
0.8566	0.527602	0.6332	0.652329
1.3308	0.199254	0.421933	0.841223
1.29447	0.109032	0.554133	0.57714
1.38473	0.104675	1.10733	0.195797
1.18733	0.126505	1.3904	0.143656
1.50313	0.439508	0.955333	0.277113
1.85367	0.308667	0.306733	0.409763
1.4666	0.242196	1.00253	0.5005
0.822333	0.17627	1.15513	0.714579
1.41547	0.076939	0.9554	0.715858
1.163	0.074233	0.627733	0.168436
1.44113	0.373392	0.509667	0.81887
1.26387	0.130988	1.3826	0.573831
1.50187	0.254021	0.7392	0.206569
1.02187	0.439817	1.8412	0.124498
0.6586	0.487238	1.21547	0.286019
1.58447	0.116832	1.23613	0.993432
1.50747	0.072084	1.05247	0.139407
1.4852	0.178964	0.749733	0.197589
1.3312	0.143102	1.276	0.402063
1.14907	0.069441	0.832333	0.224295
1.51353	0.144526	1.57733	0.632093
1.09527	0.092632	1.59487	0.421645
1.36607	0.285815	0.7712	0.999068
1.64027	0.148054	0.3764	0.20067
1.58673	0.337862	0.869667	0.081389
1.42007	0.414012	0.2512	0.800086
1.22913	0.153431	0.963267	0.194931
0.4776	0.376656	1.0576	0.18171
1.31887	0.211792	0.808	0.299681
1.18893	0.127731	0.950267	0.409403
1.98227	0.131078	3.52727	0.303422
1.01167	0.17341	1.0598	0.824904
1.69247	0.560961	1.14353	0.05817
1.84593	0.232535	1.087	0.180629
1.63407	0.144311	1.91527	0.303124
1.18253	0.381838	1.27647	0.163351
1.30813	0.487096	1.4242	0.081805
1.7942	0.117032	1.23533	0.641079
1.4478	0.087584	0.6298	0.333475
1.948	0.187523	0.318333	0.202661
2.1818	0.099391	0.8558	0.892231
1.94613	0.493915	0.996933	0.136612
1.8452	0.636178	1.20507	0.302168
1.23907	0.128556	1.11067	0.151958
1.49793	0.08287	1.2652	0.20722
0.891267	0.555987	1.01873	0.724241
1.65367	0.212151	0.999333	0.351359
1.8118	0.19846	0.469867	0.156009
1.73413	0.53991	0.744133	0.682365
1.63533	0.213357	1.24733	0.263489
1.36253	0.272044	1.17387	0.259574
1.78407	0.193312	0.637133	0.270444
1.39833	0.173165	0.904467	0.536419
1.538	0.402741	0.7986	0.130245
1.34733	0.193798	1.29487	0.241533
0.949	0.172452	0.489133	0.223231
2.42727	0.358459	0.827867	0.112531
1.1534	0.383426	0.979733	0.219759
1.24573	0.069263	0.471133	0.139982
0.819133	0.060323	0.8376	0.0606
1.38887	0.449775	1.0178	0.33986
1.3824	0.143295	0.669133	0.522508
1.49487	0.230742	2.57387	0.633496
1.51053	0.520735	1.21213	0.768721
0.736533	0.166003	1.26107	0.255542
1.51727	0.109404	1.3766	0.988876
1.29367	0.074115	1.1602	0.435179
1.2616	0.264698	1.09267	0.346983
1.68873	0.31559	1.386	0.310675
1.7374	0.098408	1.03707	0.343703
1.39253	0.385582	1.02487	0.542461
1.08967	0.591707	1.00753	0.389506
1.1562	0.282561	0.957267	0.172622
1.36693	0.128561	0.732333	0.957946
1.03853	0.191777	0.9622	0.667285
1.05613	0.185106	1.05167	0.449404
1.44033	0.178759	1.2276	0.207237
1.41007	0.634538	1.85693	0.377035
1.64193	0.09415	1.08747	0.372059
1.2808	0.297189	1.4892	0.089456
2.09253	0.481507	0.519933	0.139066
0.924333	0.119641	1.2486	0.999068
1.56527	0.156293	1.19333	0.434753
0.9502	0.108962	1.31233	0.410368
1.48053	0.127262	1.16473	0.172451
1.24813	0.147757	1.03613	0.166325
1.51453	0.071079	1.3294	0.589883
1.11593	0.496419	0.6164	0.17511
1.59987	0.075966	1.55027	0.240733
1.76913	0.292715	1.36547	0.17954
1.36913	0.11644	3.8968	0.340173
1.55033	0.103532	0.6768	0.251829
1.26627	0.085164	1.77447	0.261474
1.1076	0.314262	1.70893	0.309557
1.47393	0.32382	1.206	0.328081
1.0196	0.428712	0.873733	0.242944
0.9382	0.316414	0.352667	0.385266
1.43433	0.141228	0.928933	0.132249
1.73427	0.121582	2.03933	0.792596
1.88493	0.209413	0.591867	0.605132
2.1392	0.409911	0.760333	0.177434
1.17487	0.1546	0.570533	0.596096
1.50653	0.560553	1.2132	0.195071
0.740933	0.122465	1.30507	0.10675
1.18287	0.711637	1.38393	0.107166
1.43527	0.443966	1.5326	0.154225
2.39233	0.378042	1.5502	0.313945
1.8582	0.2316	1.11507	0.536941
0.864933	0.086957	0.3014	0.729877
1.21067	0.818462	1.23693	0.723926
1.8576	0.14827	0.709733	0.232599
1.3138	0.137577	1.2856	0.154062
1.76973	0.368936	1.29773	0.519566
1.60353	0.077256	1.22633	0.547637
1.32487	0.054399	0.846133	0.094466
1.96713	0.063674	1.31673	0.230105
1.52053	0.19776	0.532733	0.120724
1.7734	0.118634	1.1048	0.631307
1.05253	0.47474	0.7654	0.444252
0.723133	0.192152	0.974133	0.275339
1.48547	0.363571	1.28493	0.554413
2.57527	0.368362	1.22953	0.100975
1.46647	0.069128	0.782867	0.348904
1.65307	0.196677	0.696533	0.293643
1.30073	0.270272	1.31807	0.132535
1.445	0.214727	1.92973	0.132844
0.9156	0.999068	1.51567	0.260967
1.26053	0.120064	1.40447	0.861548
1.14887	0.130713	1.54173	0.539937
0.9648	0.325885	0.382267	0.213731
1.0366	0.147656	1.1738	0.178104
1.2848	0.142656	1.50907	0.240261
1.986	0.278763	1.33	0.149052
1.19507	0.137974	0.505933	0.22666
2.444	0.163719	0.929933	0.090138
1.60467	0.38456	0.759867	0.113255
0.921733	0.368877	1.2714	0.351047
1.0854	0.06072	0.835533	0.25928
1.40273	0.17191	0.5416	0.361314
0.968733	0.549691	1.2508	0.271909
1.158	0.291264	0.506	0.122242
2.36733	0.194402	1.72213	0.622057
1.16467	0.529776	1.479	0.789331
1.3312	0.130182	0.924133	0.117535
1.55173	0.128249	1.36453	0.078294
1.7852	0.184151	1.26307	0.360957
1.0028	0.293345	0.548133	0.106172
1.09467	0.455231	0.879133	0.704343
1.28887	0.133992	0.6888	0.237247
1.032	0.140237	0.5092	0.794588
1.22967	0.074529	0.591267	0.227569
0.7894	0.295543	1.2718	0.373742
1.7818	0.432242	1.41073	0.475208
1.2322	0.372126	1.84347	0.175326
1.7738	0.398319	2.1812	0.465261
1.33467	0.247928	0.651267	0.513345
1.3952	0.121727	0.416	0.128085
1.29193	0.52406	2.20413	0.25228
1.3982	0.171802	0.782467	0.634435
1.74327	0.095307	1.4296	0.741215
1.35	0.166695	1.11633	0.639544
1.9172	0.092878	1.0122	0.518865
1.52153	0.174557	1.12347	0.190274
1.27273	0.505823	1.23967	0.145211
1.65653	0.949675	0.983533	0.999068
1.24273	0.550639	0.8564	0.282755
1.24113	0.314888	1.30693	0.124193
1.85373	0.748808	2.2688	0.691596
2.04213	0.205361	1.0162	0.285501
0.7	0.137903	1.24607	0.63882
1.6034	0.214152	0.8578	0.268277
1.53547	0.316573	1.57413	0.671892
1.9762	0.271293	1.37067	0.664844
1.57553	0.40106	1.67027	0.471174
1.44707	0.609151	1.27567	0.999068
1.21913	0.059621	0.8812	0.379558
1.3114	0.375751	1.1364	0.068365
0.779067	0.299643	1.22847	0.524111
1.82347	0.443092	1.08313	0.610178
1.14373	0.164133	1.36507	0.259434
1.00787	0.125484	0.964933	0.133736
1.52413	0.096113	1.254	0.172674
1.90927	0.103261	1.2896	0.469404
1.76427	0.138862	0.299	0.355496
1.18967	0.275588	1.72073	0.47794
1.71033	0.480275	0.809667	0.317805
1.0084	0.069185	1.11773	0.436989
1.15527	0.05424	0.9712	0.559285
0.489267	0.311553	1.53847	0.23839
1.22893	0.465875	0.8634	0.60076
1.8114	0.40464	1.36007	0.999068
3.3398	0.358032	1.2952	0.999068
1.43267	0.197103	0.7644	0.262654
1.1094	0.107653	0.941333	0.108673
1.4564	0.116877	0.703267	0.320103
1.33953	0.348899	1.28087	0.389993
1.5552	0.108794	1.02627	0.261565
1.38613	0.069916	0.733267	0.072342
1.5908	0.227016	1.15033	0.286923
1.00847	0.300514	1.23447	0.216739
1.90027	0.177586	1.13867	0.9167
2.13853	0.115162	1.35653	0.286183
2.25387	0.174103	0.774	0.138401
0.238933	0.151896	0.885133	0.335622
1.33113	0.375734	0.891533	0.314003
1.4646	0.125415	1.249	0.258694
1.8224	0.641709	0.844067	0.397838
0.840533	0.234391	0.700067	0.385596
1.14413	0.173659	0.500267	0.493603
1.19973	0.398543	1.141	0.231832
1.0548	0.318584	0.9992	0.943594
1.74393	0.344891	0.9286	0.600638
2.1638	0.088782	1.3778	0.110429
0.8914	0.633851	1.16627	0.999068
1.33673	0.140076	1.3352	0.303447
1.5802	0.239167	0.5496	0.212995
1.27273	0.177465	0.7896	0.518275
1.0074	0.077519	0.788533	0.108246
1.26867	0.282405	0.6324	0.344965
0.991067	0.161937	0.7572	0.084966
0.7642	0.284387	1.34947	0.182619
2.34993	0.253479	0.885133	0.167632
0.8022	0.440675	0.362267	0.211135
1.4112	0.281288	1.73407	0.71315
1.5438	0.126498	0.746533	0.222926
1.5198	0.475317	1.16173	0.53579
1.80267	0.184562	0.271867	0.131034
1.67633	0.173068	0.928133	0.238629
1.18627	0.207676	1.2608	0.411311
0.842267	0.190762	1.18607	0.177163
0.579267	0.141367	0.464267	0.140342
1.4966	0.327012	0.710133	0.220264
0.210933	0.555869	2.789	0.560704
0.645533	0.162752	1.0932	0.563082
1.2686	0.155423	1.7778	0.508309
1.09747	0.146061	0.835	0.192417
1.312	0.940665	1.046	0.397707
1.53747	0.309399	1.53627	0.5578
1.34173	0.237758	1.34273	0.650035
1.089	0.279351	0.764667	0.604681
1.30107	0.151758	0.965333	0.213797
1.3496	0.23	1.23473	0.601056
1.8892	0.158171	0.554867	0.148283
1.6198	0.1535	0.631733	0.178904
1.68633	0.040899	0.8396	0.612008
1.27533	0.793058	1.10573	0.152791
1.01447	0.706369	0.729333	0.180833
1.14307	0.5522	1.56907	0.495815
1.6064	0.120202	1.04813	0.532868
1.662	0.362872	0.609133	0.360553
1.97193	0.155294	0.680333	0.925502
1.45633	0.437574	1.0862	0.194985
3.45733	0.120308	0.922733	0.725447
1.3384	0.118894	0.769533	0.141954
1.81673	0.630769	0.653467	0.223474
2.21347	0.179798	0.907733	0.358659
1.46673	0.590053	0.783	0.633102
1.99507	0.704767	0.963267	0.310021
1.116	0.155238	0.8348	0.145955
2.3306	0.180353	0.934667	0.497719
0.686067	0.411444	1.97427	0.473331
0.986733	0.342753	1.14627	0.1177
0.6138	0.183239	1.1862	0.49963
0.9102	0.198562	0.503	0.134707
1.8706	0.277408	1.1136	0.646085
1.2758	0.140451	2.553	0.833063
1.4902	0.063615	1.48547	0.195938
1.79367	0.291843	1.17093	0.352419
1.30333	0.226923	1.2158	0.2271
0.946667	0.20694	0.805733	0.790065
1.6626	0.216508	1.32927	0.999068
1.31813	0.293067	0.914733	0.528396
4.293	0.058563	1.30073	0.734423
1.86413	0.999068	0.790533	0.271112
1.06347	0.107746	1.01767	0.183503
0.665	0.068592	0.781667	0.222881
2.06233	0.272672	0.704867	0.182492
1.69133	0.452679	1.29787	0.128168
1.35933	0.999068	1.40107	0.691913
0.458867	0.157292	0.402067	0.197008
1.4208	0.217922	1.19993	0.417339
1.4422	0.157278	0.512667	0.333139
1.347	0.149237	0.8496	0.341866
1.63593	0.166712	0.338733	0.126239
1.3296	0.22941	1.35253	0.251521
0.879	0.202195	1.16433	0.135042
1.3056	0.182675	1.19987	0.334554
1.0064	0.130112	0.658067	0.187057
1.285	0.383161	1.43567	0.060214
1.83853	0.070518	1.47873	0.342215
1.16967	0.390928	0.919333	0.441832
1.40173	0.474484	1.02233	0.796838
1.12273	0.065682	1.04633	0.591745
1.27993	0.177083	1.0678	0.156564
1.3846	0.511562	1.17687	0.343522
1.38773	0.72985	1.55667	0.145281
1.76	0.295933	0.827133	0.283468
1.29693	0.216313	1.34327	0.192936
1.863	0.164161	0.817867	0.217805
1.46287	0.242903	1.12827	0.196332
1.34133	0.322419	0.615267	0.125141
1.37153	0.307814	0.7784	0.082024
0.217133	0.155401	0.9166	0.871083
1.42027	0.075241	0.881867	0.85776
2.41613	0.409374	0.9766	0.571332
1.664	0.21174	0.6262	0.214021
1.527	0.328555	0.8632	0.409657
1.03507	0.86668	1.23907	0.851915
0.9386	0.244297	0.9442	0.349377
1.38313	0.159089	1.93347	0.183939
1.3432	0.358625	1.17307	0.467681
1.38673	0.080492	2.21873	0.307764
1.65167	0.098568	0.794733	0.169611
1.2346	0.121463	0.5882	0.920205
1.46447	0.229577	1.16347	0.125728
1.37173	0.060951	0.588133	0.195546
0.898533	0.139287	1.26787	0.352508
0.834733	0.163493	1.03093	0.31388
1.71067	0.999068	0.987133	0.695891
1.2916	0.086565	0.4116	0.584783
1.68153	0.310802	0.789933	0.158161
1.32607	0.213101	0.897333	0.514481
1.16433	0.475368	0.642467	0.358451
1.1864	0.097644	1.1244	0.572681
0.785067	0.111964	1.20587	0.109457
1.22147	0.512309	2.27553	0.292046
1.2864	0.523769	0.877267	0.481894
1.53373	0.201504	1.4398	0.112202
1.48113	0.093102	0.986467	0.533771
1.11553	0.377516	1.0898	0.999068
1.20473	0.127181	0.923667	0.368101
1.88307	0.08436	1.3138	0.209149
0.988467	0.228509	1.29407	0.624145
1.40973	0.612718	0.841667	0.429346
1.93167	0.11726	1.4966	0.2539
1.26673	0.165146	1.00473	0.579943
2.05347	0.099302	1.01167	0.466992
0.6924	0.134051	0.8432	0.089139
2.3756	0.183436	1.21213	0.502132
1.0382	0.23075	0.9984	0.62901
1.73807	0.064106	0.5032	0.315068
1.63493	0.194702	0.707933	0.12232
1.7076	0.340834	1.69593	0.273507
1.67467	0.208978	1.08187	0.473536
1.36227	0.053152	0.618	0.229694
1.64807	0.488632	0.753	0.694847
1.36547	0.36995	1.0512	0.786424
1.81547	0.118895	0.948333	0.673
1.78747	0.581466	1.48793	0.107718
1.75493	0.127872	0.692	0.370777
1.2716	0.218057	1.8034	0.513641
0.6344	0.999068	1.06653	0.835294
1.67107	0.114294	1.0346	0.645214
0.472733	0.675578	0.632267	0.083133
0.9636	0.69375	0.431867	0.412483
1.87187	0.125012	1.01153	0.231454
1.8196	0.267867	0.816333	0.120803
1.9962	0.500544	1.66107	0.524088
1.5698	0.144859	1.40967	0.215295
0.723733	0.187701	1.0632	0.036442
1.82887	0.258669	0.255467	0.488961
1.5542	0.061914	0.9712	0.180719
1.94373	0.136137	0.6732	0.786726
1.72773	0.225216	0.599467	0.392274
1.26753	0.069205	0.936333	0.692498
1.12107	0.570014	0.8956	0.852518
1.81373	0.999068	0.958067	0.222693
1.70327	0.166924	1.41033	0.106435
1.86513	0.575242	2.12493	0.365425
1.45867	0.103121	1.27353	0.069626
0.9994	0.484977	1.31627	0.500974
0.818467	0.469007	0.717867	0.459916
1.70287	0.288284	1.5196	0.599493
1.63327	0.13942	0.8342	0.481763
2.61327	0.160259	1.36533	0.174537
2.0038	0.999068	0.765933	0.597494
0.888	0.10458	1.19307	0.228109
1.60173	0.329692	0.9354	0.237987
1.56933	0.134063	0.532333	0.074634
1.62107	0.233051	0.618333	0.732955
1.8612	0.193313	0.733867	0.177027
1.42127	0.335725	2.03647	0.348686
1.408	0.219366	1.20847	0.058361
1.1572	0.213676	1.0956	0.150504
0.621067	0.118732	1.0124	0.767076
1.6508	0.584427	0.984267	0.804575
1.1314	0.114209	0.514867	0.944843
1.1184	0.384163	0.7978	0.37333
0.599467	0.297716	1.31167	0.622534
1.451	0.172911	1.6144	0.256069
1.06527	0.720552	0.980333	0.070888
1.11153	0.152727	0.665067	0.087071
1.52087	0.255082	0.4454	0.519232
1.74047	0.405091	0.441733	0.065207
1.90353	0.17678	0.619733	0.43557
1.80513	0.74899	1.4008	0.089353
1.00087	0.397844	1.41207	0.999068
1.2772	0.846467	0.485933	0.573443
1.30007	0.09233	0.702733	0.563366
1.12587	0.219336	0.699067	0.282896
1.51987	0.196717	1.71733	0.129766
1.99307	0.376797	1.04853	0.401066
0.605	0.132999	0.710933	0.324326
1.35373	0.265134	1.15273	0.278185
0.7718	0.738968	0.9376	0.132485
1.4028	0.053182	0.8734	0.433746
1.53933	0.269162	1.325	0.328513
1.05813	0.068838	1.35533	0.720021
1.67567	0.413149	1.64067	0.242182
0.303	0.421462	0.618933	0.296413
1.1788	0.433537	0.814267	0.554929
1.3602	0.165102	1.02047	0.344048
1.40547	0.242697	1.48233	0.156382
1.60087	0.157754	1.95053	0.330238
1.45093	0.535565	1.4418	0.306079
1.42693	0.429609	0.8696	0.475654
2.06707	0.093871	1.50353	0.766548
0.699933	0.326723	1.0454	0.310577
1.6146	0.100883	1.27227	0.494685
0.6032	0.609242	0.559333	0.326597
0.930333	0.189427	1.47253	0.092792
1.4858	0.859314	1.1378	0.130918
0.9194	0.109133	0.564867	0.187808
2.16	0.220307	1.21753	0.285105
1.99827	0.267149	1.21893	0.187065
1.30513	0.350729	1.6974	0.999068
2.4706	0.640044	0.749267	0.220305
1.70293	0.11349	1.3074	0.101594
2.1072	0.162823	1.5488	0.101721
1.25933	0.860261	1.11947	0.96401
2.02347	0.261524	0.893067	0.153355
1.39387	0.178385	0.9906	0.88458
1.71833	0.580926	1.04833	0.76212
2.08573	0.951013	0.977267	0.218489
0.847533	0.068856	1.40167	0.207136
1.79527	0.084101	0.614267	0.343927
0.8234	0.092101	0.671067	0.370019
1.5848	0.159341	2.53973	0.527279
1.2534	0.462788	0.807867	0.166478
2.30147	0.313739	0.931467	0.138553
0.888267	0.35498	2.7462	0.132193
1.69567	0.327343	1.6504	0.466902
1.52053	0.604282	0.9952	0.38706
1.6248	0.188005	0.963267	0.532816
1.41687	0.366563	0.881133	0.064254
1.83927	0.234376	0.745467	0.064888
1.48827	0.259299	1.77647	0.109468
0.890133	0.187047	1.19087	0.695692
1.48813	0.131783	0.938133	0.680239
1.28573	0.093466	0.9076	0.366555
1.47333	0.292461	1.00673	0.999068
1.06653	0.268331	1.0382	0.907503
1.3742	0.156368	0.843867	0.51827
1.056	0.219365	0.874	0.163159
1.63387	0.421938	0.427867	0.314572
1.3584	0.355658	0.904667	0.194716
1.55033	0.231673	1.72227	0.175246
1.63253	0.337638	1.0942	0.095557
1.1856	0.221774	0.807733	0.2395
1.6026	0.151469	0.588533	0.261888
1.08413	0.284861	1.07133	0.477417
1.9262	0.034356	1.94373	0.176994
1.2016	0.070923	1.27653	0.227088
1.94967	0.201723	1.21233	0.188817
0.820267	0.461589	1.1256	0.145108
0.850867	0.116406	0.987467	0.335008
2.1022	0.484421	1.62593	0.279189
1.30673	0.101884	0.577133	0.169109
1.12247	0.174774	1.29913	0.862156
0.9724	0.076559	0.605267	0.139376
1.01313	0.256177	0.903333	0.52446
1.492	0.590571	1.00473	0.154028
1.39627	0.428966	1.1364	0.233742
1.2578	0.136883	1.1218	0.397481
1.13447	0.420428	0.368333	0.234477
3.4536	0.090437	0.911067	0.733087
1.5896	0.674485	1.59907	0.154497
1.38227	0.138738	0.8932	0.075766
1.82333	0.999068	0.957733	0.3031
2.013	0.124446	1.14973	0.256949
0.659133	0.401972	0.727133	0.185776
1.22367	0.2196	0.931	0.191251
0.750667	0.122915	1.53113	0.37336
1.216	0.174871	1.00733	0.230084
1.54827	0.093492	1.08353	0.820141
0.871667	0.968371	1.81267	0.069984
1.25573	0.252772	1.37093	0.999068
1.22407	0.162394	1.29747	0.255811
2.36267	0.322102	1.128	0.641533
1.2132	0.120717	1.4574	0.195923
1.13307	0.427667	1.2588	0.133909
1.32747	0.198297	0.734	0.311658
1.47173	0.250813	0.727467	0.83176
1.9732	0.101693	0.9018	0.829119
1.19647	0.491702	1.18533	0.317736
1.14053	0.135614	1.115	0.726981
1.10307	0.217256	1.32067	0.190804
1.75233	0.504242	0.888133	0.274417
1.31607	0.153908	1.15287	0.184581
1.41313	0.140378	0.283867	0.61953
2.0404	0.09862	0.593733	0.394062
1.53333	0.612238	0.717333	0.35426
1.38147	0.986419	1.5844	0.411392
1.73947	0.056389	1.2498	0.415846
1.5652	0.341916	1.94	0.402225
1.17753	0.184555	1.46487	0.641211
1.3488	0.198613	1.12093	0.573713
1.49673	0.181623	1.50427	0.333448
1.4838	0.25625	0.684667	0.692042
1.80707	0.19816	0.6846	0.98243
1.97753	0.410394	1.31093	0.999068
1.22207	0.568966	1.09213	0.955641
1.77367	0.885472	0.820267	0.190042
1.47107	0.095333	1.47733	0.157466
1.41967	0.987193	1.91387	0.692976
1.56213	0.432935	1.13047	0.360231
1.68147	0.595789	1.89607	0.381833
1.40533	0.116652	1.7504	0.077176
1.0142	0.358257	1.10287	0.609894
1.64047	0.438023	1.01747	0.103264
1.29147	0.405805	1.66727	0.196296
1.49687	0.093753	1.37847	0.082356
0.5826	0.242434	0.745933	0.120514
1.3236	0.051374	1.41653	0.495768
2.4066	0.376954	0.919733	0.359397
1.48913	0.398802	0.849067	0.498225
1.8224	0.404056	2.35027	0.605409
1.48187	0.124549	1.0202	0.235693
1.24873	0.121721	1.42633	0.227184
1.634	0.372859	0.843533	0.854421
0.68	0.999068	1.0576	0.730952
1.8654	0.499966	0.9806	0.259797
1.65247	0.368601	1.59927	0.10243
1.5514	0.068673	0.789733	0.422636
1.5188	0.079086	1.91153	0.17448
1.44673	0.239963	0.838867	0.0984
1.3244	0.267335	1.26513	0.45758
1.7718	0.450027	0.948867	0.256847
1.30107	0.115021	1.23933	0.334454
1.66007	0.111367	1.052	0.641846
1.45573	0.488043	1.3238	0.382255
1.0744	0.338201	1.5534	0.101427
0.657733	0.585037	1.7582	0.599663
1.56033	0.641539	1.1932	0.629029
1.56387	0.461188	0.291133	0.223506
1.62087	0.144224	0.8008	0.537244
1.66033	0.239139	0.801267	0.72022
2.37613	0.109259	1.15513	0.305599
0.251467	0.134198	1.42347	0.133195
1.58453	0.190253	0.792733	0.126757
0.593267	0.195711	1.10673	0.061092
1.68067	0.230926	1.0952	0.155567
0.4456	0.260415	0.624067	0.614482
1.8704	0.333005	0.936667	0.6522
1.661	0.222671	1.1234	0.096075
1.09187	0.185982	0.838467	0.274171
1.46287	0.164468	0.867133	0.185052
1.8048	0.577464	1.08687	0.369137
2.46	0.122507	1.456	0.129306
1.66813	0.337673	0.5674	0.232079
0.556067	0.140445	0.471133	0.146456
1.87633	0.828874	0.4798	0.568887
0.879933	0.166784	1.08833	0.312638
1.90487	0.257471	1.11453	0.150167
1.53473	0.331208	0.877733	0.102894
1.36773	0.419943	0.843533	0.903426
1.6026	0.217369	1.0168	0.751083
1.25267	0.147937	0.9686	0.119981
2.08573	0.111301	1.6174	0.141161
1.836	0.262921	1.514	0.299037
1.49207	0.235585	0.917	0.084334
2.63013	0.123305	1.4494	0.630273
1.3054	0.105162	0.8074	0.448921
1.8644	0.27721	0.988133	0.388109
1.86693	0.266239	0.592133	0.15737
1.5598	0.10978	1.54893	0.346136
0.581267	0.21024	1.3198	0.201339
1.19433	0.179984	1.5118	0.330082
0.870467	0.12482	0.312133	0.254353
1.2898	0.152717	0.987467	0.582906
0.9486	0.249119	0.7526	0.20041
0.529267	0.365067	0.709467	0.253588
1.3812	0.26111	1.1066	0.42888
1.21773	0.160903	1.13593	0.370522
1.10447	0.191906	1.20013	0.52944
1.18567	0.196048	0.746533	0.79935
1.43187	0.211534	1.16767	0.362429
0.312	0.572259	0.8922	0.415442
0.7556	0.168106	1.05933	0.459539
0.867467	0.144175	1.33647	0.578445
1.40333	0.656429	0.565267	0.290369
1.00973	0.182651	0.985533	0.067206
1.864	0.32494	1.24673	0.789965
1.57867	0.149534	1.85753	0.301257
1.03413	0.283964	0.796933	0.979111
0.489067	0.245431	1.3864	0.292279
2.30167	0.293976	0.959867	0.192002
1.4882	0.490086	1.0882	0.327673
1.62433	0.965122	1.1906	0.280229
1.7536	0.331661	0.733133	0.542286
1.02967	0.301877	1.11793	0.595347
0.786133	0.45324	0.756467	0.09933
1.31647	0.387668	1.19507	0.791785
0.544067	0.065476	1.2914	0.100645
1.70213	0.19124	0.766333	0.262381
1.80447	0.999068	1.03973	0.180003
1.28187	0.343077	1.0056	0.300304
1.74027	0.225039	1.91107	0.225838
1.76773	0.202333	0.703467	0.494416
1.01607	0.175617	1.01407	0.232296
0.587667	0.827767	1.1128	0.767592
0.832333	0.126349	0.467867	0.491023
1.4262	0.267623	0.541133	0.153395
1.24953	0.076849	1.04193	0.33973
1.32127	0.123951	0.815133	0.878913
1.4704	0.352706	1.83	0.308942
1.18767	0.43595	0.495733	0.421693
1.859	0.543963	1.15273	0.454252
0.8756	0.775376	0.862933	0.799859
1.05633	0.816217	1.10393	0.700136
1.085	0.090845	0.906333	0.107806
1.7558	0.13709	0.6266	0.110889
1.9704	0.183143	1.052	0.169428
1.81847	0.247669	0.8872	0.777675
2.041	0.150907	0.872133	0.289913
1.03427	0.183707	1.69973	0.208819
1.62587	0.111324	1.01713	0.341467
2.05453	0.07631	1.21353	0.48082
1.8844	0.278101	0.5758	0.140002
1.65913	0.153644	0.906	0.256809
2.71827	0.10998	1.07107	0.270568
0.434333	0.143796	1.84253	0.233163
1.32347	0.248457	2.22433	0.150873
0.838867	0.179485	1.13107	0.453443
1.45167	0.152457	0.987133	0.158327
0.985133	0.110858	1.1556	0.157897
1.2836	0.336665	1.04133	0.999068
1.7308	0.12479	0.371133	0.949343
0.922867	0.268081	1.65127	0.161247
0.9864	0.40246	1.22133	0.909032
0.796267	0.287541	0.940333	0.077662
0.677867	0.432931	0.8108	0.513263
1.14227	0.497453	1.13347	0.468115
1.03813	0.706112	1.59813	0.726631
1.03393	0.26257	1.15247	0.738511
1.27253	0.175926	1.54793	0.225845
0.6518	0.112501	1.49973	0.778864
1.8234	0.09519	1.01893	0.138169
1.51367	0.308445	0.400333	0.612075
0.906333	0.222917	1.08207	0.528376
1.13273	0.359752	0.797267	0.104638
1.50153	0.120144	1.0574	0.411799
1.54967	0.15419	1.33233	0.395807
2.09533	0.383963	1.5706	0.106155
0.973533	0.290336	1.01367	0.844384
1.9874	0.189899	0.8104	0.099895
1.7772	0.141913	1.39073	0.116461
0.529133	0.191518	1.24113	0.139775
1.50987	0.130955	1.21107	0.206813
1.75193	0.130816	1.15207	0.311985
1.264	0.085636	1.26953	0.454882
1.0958	0.083983	1.47473	0.539365
0.5616	0.089526	1.176	0.254759
1.675	0.276537	1.24607	0.237123
0.991133	0.5047	0.9044	0.736515
0.8896	0.478562	1.12693	0.430656
0.979533	0.455305	0.8194	0.278516
1.23733	0.492809	0.7302	0.221393
1.42707		1.24853	0.342695
0.676533		1.3622	0.878614
0.451333		0.9104	0.333177
1.0782		0.796533	0.360103
0.9304		1.40273	0.224171
1.24787		0.9406	0.214806
1.96953		0.908067	0.299871
0.663867		0.622467	0.72016
1.3374		1.0308	0.254415
1.8006		1.3816	0.51985
1.23527		1.3194	0.65798
1.46167		1.0926	0.378155
1.38953		0.882867	0.160777
1.90227		1.11533	0.584665
1.86193		0.998533	0.297907
1.1716		0.360667	0.624407
0.8276		1.29367	0.172749
1.31633		1.88307	0.459207
0.948533		1.42287	0.274346
1.13753		1.71053	0.676595
2.03287		0.796933	0.877118
1.43347		0.648067	0.110048
1.72613		1.23193	0.334309
2.04247		1.2812	0.733838
1.34453		0.833	0.086835
0.889267		1.60547	0.258318
1.50633		1.02593	0.173717
0.732067		0.633467	0.421554
1.0958		1.033	0.205555
1.8462		0.444467	0.177739
1.57767		1.18807	0.170608
1.85027		0.803667	0.147125
1.38		0.991133	0.179693
2.2516		1.54553	0.277761
1.82033		0.748133	0.342053
1.1854		0.755933	0.156836
1.1878		0.603467	0.13223
1.688		1.45833	0.15098
1.46347		1.2734	0.37871
0.9826		1.1154	0.316657
1.1808		1.28127	0.110963
2.20053		1.48413	0.353874
1.55533		1.04107	0.066506
1.58853		1.31467	0.140331
0.9148		2.35993	0.217424
1.76493		0.549267	0.580668
0.8842		0.879333	0.383173
0.920067		0.973133	0.510642
1.25633		0.797467	0.388623
0.983467		0.792133	0.254037
1.30693		1.3362	0.757996
1.3692		1.514	0.171231
1.28973		1.03053	0.293013
1.6544		1.30573	0.076268
0.930667		1.2342	0.920565
		0.8438	0.200761
		0.9606	0.433792
		1.23647	0.278465
		0.7832	0.180169
		0.789267	0.125073
		0.731533	0.352711
		1.58667
		1.0218
		0.901133
		1.34033
		1.0386
		0.7608
		0.9186
		0.720733
		1.21347
		1.7092
		1.04633
		0.9852
		1.11987
		1.324
		1.22487
		0.791867
		1.14773
		0.884
		1.4522
		1.0174
		0.5508
		1.25453
		0.234
		0.8678
		1.4756
		0.951067
		1.43267
		1.16607
		1.11887
		1.59947
		0.755133
		0.979733
		1.2692
		2.14153
		1.5072
		1.18387
		0.441067
		0.411933
		1.5864
		1.72267
		0.9536
		1.06907
		1.27727
		1.05047
		1.3292
		1.14353
		0.672467
		1.14347
		1.31087
		1.1252
		1.3486
		0.432933
		1.00367
		0.742267
		0.569933
		0.5764
		0.888133
		1.13773
		1.46267
		1.2302
		0.753

## Sheet: Fig5
RPE1 - Untreated		RPE1 - ATRi
Replication Fork Speed (kb/min)	Stall Score	Replication Fork Speed (kb/min)	Stall Score
1.96327	0.554949	1.9566	0.5256
1.64927	0.192875	2.01753	0.17715
2.11207	0.207179	2.17553	0.174304
2.5034	0.381658	1.92373	0.589298
1.60907	0.137581	0.7022	0.783881
0.924467	0.322652	0.811467	0.359133
0.929533	0.27559	1.3444	0.825702
1.40307	0.21276	1.7414	0.292046
1.1942	0.13392	1.14553	0.341877
2.21027	0.929736	1.5374	0.274696
1.43473	0.546192	0.742333	0.006599
1.89907	0.138227	0.5588	0.413278
1.68927	0.268734	2.2468	0.114973
0.566133	0.31383	1.02967	0.316274
0.8782	0.055469	2.2568	0.750801
1.6376	0.126655	1.09927	0.836724
1.48987	0.370103	0.869267	0.737592
1.91267	0.357444	1.66793	0.697801
1.47667	0.088152	0.6446	0.547328
1.5486	0.231777	2.08913	0.539572
1.11527	0.225341	1.7622	0.947248
1.10927	0.145858	0.9422	0.272555
1.60293	0.168567	1.24227	0.193918
1.83573	0.334204	1.47713	0.28927
1.7236	0.520092	1.26393	1
2.33427	0.761201	0.621733	0.695535
1.41427	0.053256	0.771667	0.390321
2.14547	0.65458	0.715733	0.950709
1.72993	0.4028	0.898533	0.297831
1.48573	0.23258	0.904533	0.473852
1.53967	0.401916	0.8362	0.906087
2.07233	0.143924	1.3036	0.533877
0.748333	0.128893	1.41053	0.380855
0.827267	0.395796	0.8332	0.753552
1.0888	0.358424	2.4824	0.477421
2.05573	0.074967	0.3602	0.069027
1.04693	0.238776	1.0938	0.349679
1.74153	0.38524	1.075	0.110225
1.26907	0.721023	1.31033	0.996244
1.18267	0.207596	0.856533	0.874508
1.62333	0.466561	0.85	0.002768
1.57727	0.532261	0.932933	0.385854
1.20333	0.144869	1.94073	0.060556
1.66267	0.246675	2.10233	0.117351
1.61627	0.873496	1.40033	0.089196
1.9044	0.336064	1.8652	0.956825
2.40947	0.165	0.843067	0.594495
1.24	0.104955	1.944	0.488699
1.00393	0.684548	1.54007	0.412195
1.38113	0.139238	1.63607	0.712614
1.62647	0.254658	1.83473	0.09254
1.299	0.090466	1.29667	0.365777
1.17613	0.486378	3.52553	0.768989
1.96487	0.598021	1.23347	0.700781
1.4892	0.258252	1.23073	0.919147
1.0352	0.036324	0.9568	0.309538
1.10533	0.031591	1.41473	0.409965
0.804533	0.815476	1.63647	0.989586
0.6712	0.696457	0.98	0.40265
1.60947	0.248985	1.41	0.256256
3.2856	0.140707	1.7856	0.200842
1.68587	0.289794	2.0578	0.061878
1.0256	0.599917	0.6972	0.883892
0.866267	0.197015	0.636867	0.120074
0.651067	0.24697	0.488533	0.370624
1.577	0.187575	1.18527	0.493243
1.768	0.195187	1.343	0.383841
2.26027	0.377967	2.10253	0.653614
1.8486	0.24007	0.964733	0.935982
2.2386	0.118027	1.9802	0.045455
2.003	0.021024	1.01493	0.302086
0.930133	0.651329	2.913	1
1.21533	0.060609	1.4302	0.905574
0.522933	0.408445	1.02653	0.498932
1.5454	0.076537	0.5488	0.71544
1.66133	0.681545	1.97527	0.261452
1.3174	0.460352	2.28373	0.472584
1.9578	0.108053	1.39493	0.630876
1.36467	0.507091	2.20827	0.464948
2.29573	0.110147	2.70213	0.592807
1.38107	0.17041	0.257933	0.472848
1.99987	0.116851	1.04947	0.139042
1.95533	0.163298	1.291	0.294358
1.3212	0.763155	1.99807	0.78026
1.445	0.303011	1.0626	0.153124
1.41867	0.069002	1.00867	0.535123
1.41907	0.164351	1.12133	0.775074
1.555	0.592857	1.68633	0.406931
1.60307	0.620056	2.296	0.240558
1.82433	0.143818	0.676533	0.210722
1.8994	0.279662	0.875467	0.159768
1.73087	0.401942	2.11893	0.321001
1.39793	0.16054	2.11927	0.551345
1.78647	0.336076	0.579933	0.288573
1.48547	0.699823	1.53693	0.153859
0.959467	0.952371	1.46027	0.447797
1.05267	0.357721	0.843933	0.020159
0.900267	0.371432	2.403	0.604646
2.76933	0.23215	1.64547	0.097114
2.3904	0.177948	0.568533	0.821364
1.6482	0.434134	1.76867	0.041684
0.559667	0.075976	0.998133	0.077569
0.519933	0.110905	1.39653	0.995573
1.01273	0.281948	0.757667	0.90719
1.6932	0.117538	0.869667	0.144637
1.3088	0.369083	1.4532	0.081501
2.1534	0.081194	2.25733	0.265352
0.665867	0.221666	0.758533	0.879913
1.65853	0.177968	2.31273	0.912647
0.967067	0.209807	1.29333	0.913307
1.23613	0.542858	2.2036	0.024608
1.49447	0.508781	2.5928	0.225936
1.20153	0.245897	0.550533	0.74741
0.549667	0.35085	0.559467	0.460055
1.77267	0.303846	1.57173	0.121814
1.879	0.308697	1.40353	0.974257
2.1496	0.101648	0.785333	0.602111
1.63627	0.086289	1.15867	0.814916
1.96787	0.571081	1.5456	0.400282
1.49387	0.065919	1.86393	0.9692
2.094	0.062041	1.6164	0.419915
1.3328	0.110291	0.501267	0.490837
2.158	0.254279	1.1258	0.381719
1.71867	0.106828	0.6282	0.320691
2.4858	0.089369	0.538333	0.485431
2.10687	0.845201	0.891867	0.458481
1.85233	0.121552	0.6988	0.157236
2.19513	0.140859	1.1742	0.450561
2.23967	0.5384	0.7186	0.287179
0.837067	0.438195	2.05787	0.745047
1.67587	0.434324	2.1772	0.374127
1.714	0.097887	1.02913	0.043956
1.98913	0.200685	0.2836	0.402501
2.2168	0.21348	2.10973	0.138144
2.17767	0.277491	2.17447	0.880619
1.30993	0.278791	1.49753	0.315786
2.321	0.102258	0.951733	0.386805
1.52253	0.183461	1.15367	0.517764
1.75587	0.321722	1.453	0.436147
2.24493	0.383308	0.9478	0.94628
1.508	0.716575	1.62807	0.821748
1.62887	0.089225	0.9506	0.458871
1.7736	0.512848	1.44467	0.38015
2.326	0.072064	2.43787	0.276425
0.9612	0.387202	1.9286	0.24169
1.23473	0.512728	2.41547	0.075157
1.38207	0.986263	0.5632	0.226213
1.64913	0.263518	2.31947	0.466002
1.47487	0.336165	1.50127	0.089667
2.09327	0.138484	1.97067	0.656302
1.05853	0.704938	2.00127	0.210313
0.806067	0.158953	1.50633	0.149025
0.473267	0.10699	1.72067	0.393271
1.779	0.522713	2.03807	0.616786
2.1258	0.216352	0.761933	0.793209
1.43387	0.058756	1.0818	0.200587
1.65507	0.750054	1.69913	0.127439
1.5562	0.488297	1.8364	0.651392
2.1894	0.373405	0.942333	0.587348
1.8402	0.7571	1.68233	0.22677
2.22527	0.461893	1.0148	0.182236
1.43607	0.369965	2.177	0.193515
1.92167	0.090703	1.43953	0.137027
1.91133	0.302608	2.17327	0.632614
1.0832	0.582849	0.893733	0.223085
1.59833	0.314427	0.8336	0.538772
1.53	0.422461	1.00833	0.655895
0.954933	0.33008	0.8212	0.096915
1.4194	0.07674	1.96507	0.250238
2.50213	0.485197	2.37567	0.614242
1.61833	0.214043	1.63087	0.478663
2.68947	0.222136	1.7446	0.339769
1.9788	0.4332	1.76547	0.26719
2.2712	0.252203	1.1042	0.079084
1.73427	0.340697	1.2034	0.52786
2.6234	0.550115	1.12267	0.376706
1.08447	0.203766	0.823267	0.923317
2.2178	0.51565	3.15047	0.153874
1.58013	0.36971	1.6016	0.197139
1.6254	0.686119	0.508667	0.006751
2.1996	0.439592	1.71627	0.487961
1.48787	0.141671	1.9066	0.646612
1.894	0.291071	2.989	0.602613
1.252	0.188571	0.7026	0.067561
1.69867	0.112226	2.22453	0.136251
1.00533	0.076947	0.754133	0.290953
1.2416	0.382823	0.7366	0.117625
1.58993	0.027188	0.8668	0.064814
2.26893	0.100728	1.587	0.923385
0.906	0.77087	1.4472	0.058698
1.40747	0.136131	1.09353	0.49956
2.77107	0.049538	2.24327	0.068583
2.3704	0.338118	1.54167	0.164562
1.00947	0.096894	1.18127	0.024144
1.2374	0.491968	2.49073	0.033197
1.26173	0.097142	2.60187	0.645718
1.89433	0.076301	1.38387	0.386317
1.4064	0.563837	1.41427	0.477898
2.61047	0.109168	1.0416	0.363871
1.2372	0.461926	1.6056	0.613494
1.7094	0.262235	2.52573	0.144661
1.79207	0.169852	2.44893	0.807196
1.7034	0.576981	1.08213	0.245812
0.838867	0.634942	1.76313	0.570779
0.8988	0.091673	1.41373	0.499372
2.16673	0.341683	2.4318	0.220005
0.704333	0.184218	0.997867	0.172528
2.03407	0.153993	0.941333	0.890808
1.5234	0.210402	1.34467	0.581332
0.810467	0.496317	0.485667	0.323144
1.59113	0.115738	0.5876	0.66918
2.82707	0.436986	1.13733	0.133355
0.497	0.076115	2.79	0.098425
1.10593	0.419599	1.08527	0.08794
0.997533	0.527711	1.19327	0.343799
1.501	0.162401	2.12593	0.379503
1.44967	0.255402	2.24107	0.353632
1.34193	0.155973	0.9326	0.408065
3.2382	0.415199	0.833533	0.429641
2.06247	0.031818	1.65533	0.799518
1.597	0.333139	2.03167	0.108064
1.6136	0.346002	1.21233	0.5086
0.9882	0.043844	2.4306	0.416902
2.29167	0.359958	1.96227	0.082363
1.83773	0.381827	1.65153	0.263105
2.44693	0.083774	1.79927	0.209783
1.68	0.142189	2.2808	0.853326
1.9834	0.425903	3.24813	0.155341
0.788133	0.485173	1.0728	0.30976
1.3732	0.944651	0.240533	0.098799
1.4002	0.54093	0.7218	0.066407
2.08133	0.254728	1.20167	0.348853
2.47147	0.465265	1.2342	0.673571
2.16287	0.172379	1.66687	0.455793
2.13367	0.425214	1.9534	0.209402
1.57293	0.204054	1.73813	0.927648
1.78853	0.182142	0.699467	0.362471
1.3134	0.482951	1.44007	0.074785
1.88207	0.574553	0.625867	0.634887
0.920333	0.359298	1.79907	0.466939
2.33453	0.168215	0.721667	1
1.13273	0.144398	1.499	0.417894
2.11993	0.130922	0.9914	0.146853
2.1018	0.124937	2.60067	0.961364
2.5314	0.05927	0.766133	0.271601
1.86907	0.423962	0.262067	0.099728
1.62133	0.12334	2.5888	0.203294
2.29133	0.344719	1.3012	0.438865
0.761933	0.466611	0.947533	0.078951
1.60427	0.237172	0.7878	0.664459
2.641	0.245496	0.758267	0.097376
1.91813	0.165492	0.864133	0.688918
0.804933	0.30912	1.4748	0.108563
0.5348	0.678731	1.2506	0.574194
0.443067	0.416765	0.4496	0.77322
2.00353	0.108829	0.490133	0.250989
1.64567	0.230968	2.34953	0.842774
2.1918	0.579748	0.4902	0.529668
0.999267	0.045425	1.63993	0.665867
1.15127	0.391417	3.39773	0.034669
1.04727	0.160399	0.476933	0.743569
1.98293	0.224831	1.08207	0.987647
2.27167	0.250769	1.20587	0.505444
1.81273	0.595476	1.3512	0.992702
1.54333	0.17092	2.50907	0.92081
1.14473	0.257488	1.0158	0.268213
1.4286	0.343587	0.8368	0.622568
2.1528	0.364476	0.999067	0.045543
2.00067	0.189929	1.7506	0.178025
0.8088	0.603116	2.10027	0.542381
2.41587	0.211669	1.6392	0.094922
1.61107	0.16235	0.2918	0.833427
1.45973	0.025252	0.5802	0.11909
1.7982	0.094807	0.798	0.526948
0.865467	0.213128	0.315267	0.677333
2.8302	0.398934	0.649667	0.157412
2.74333	0.733333	1.1958	0.6669
1.59207	0.443402	0.981067	0.541842
1.49947	0.638637	1.43787	0.665347
1.62253	0.213104	1.2384	0.134505
1.09113	0.405367	1.71613	0.592736
0.879333	0.55629	1.55887	0.021649
1.409	0.553988	1.04607	0.422623
1.8948	0.075945	0.940067	0.917116
1.39933	0.405862	2.89587	1
1.94087	0.088424	2.3748	0.519009
2.24927	0.676439	1.21947	0.242673
1.79	0.504847	1.10833	0.626934
1.477	0.11608	1.1276	0.463548
2.96507	0.12586	2.1752	0.698195
2.2496	0.557888	0.7636	0.470755
2.19587	0.249745	0.997933	0.032018
1.4782	0.302556	1.36967	0.973437
2.0246	0.439888	2.04033	0.517381
1.84693	0.278853	0.968467	0.931344
1.90553	0.120855	2.26107	0.521192
2.5996	0.16783	1.00967	0.739178
0.808733	0.361428	0.7662	0.17114
2.0076	0.122962	1.1432	0.25864
1.36153	0.138596	3.14667	0.836139
1.656	0.401119	0.8512	0.192177
2.32007	0.337008	0.8758	0.445198
0.872133	0.190425	0.770667	0.509109
1.8152	0.496108	1.63893	0.937417
1.59487	0.349667	4.46367	0.250532
1.94027	0.09843	1.46513	0.892155
1.05567	0.105925	2.39793	0.875988
1.2962	0.137427	2.02873	0.451153
1.2656	0.042871	0.445867	0.46924
1.78373	0.263094	0.723067	0.700996
1.81847	0.309232	1.33427	0.14164
1.69667	0.299863	1.54927	0.545903
1.15093	0.020819	1.75033	0.14952
2.7966	0.11728	0.959067	0.760561
1.017	0.434571	1.95813	0.436357
2.0766	0.538919	2.02627	0.223237
1.78467	0.325498	1.19053	0.862578
0.557533	0.656061	1.73347	0.051083
0.836067	0.370463	1.90867	0.111029
1.8516	0.135109	0.704867	0.486584
1.7416	0.556466	0.858267	0.81658
0.8114	0.769825	1.58907	0.608966
2.25407	0.089284	0.795467	0.457311
0.633867	0.576826	1.72707	0.222824
1.93673	0.013478	0.567467	0.178209
1.12193	0.414839	2.98853	0.521262
1.817	0.229264	1.66527	0.361816
1.68253	0.066032	0.638667	0.142271
1.69807	0.346562	1.54753	0.410264
2.2856	0.519293	2.50593	0.387814
1.58333	0.139672	1.08573	0.451078
0.446267	0.49774	0.442733	0.148938
1.724	0.073709	1.07633	0.4818
2.1054	0.164007	1.24867	0.7225
1.17313	0.349835	1.52833	0.353589
1.43007	0.144135	0.8634	0.381343
1.31467	0.324217	1.89753	0.901153
1.2386	0.249828	2.12987	0.876956
2.043	0.843147	1.96573	0.083398
1.6378	0.069266	2.94667	0.186951
2.36293	0.341032	1.42973	0.292108
1.4288	0.159761	2.18007	0.809082
1.4556	0.143414	0.2504	0.08848
2.34567	0.320604	0.276333	0.659744
1.58353	0.08967	1.0804	0.434108
2.1438	0.793539	1.75787	0.125714
1.85293	0.10638	3.128	0.640146
1.66053	0.311347	3.18513	0.060807
1.47707	0.117287	1.39827	0.94563
1.91687	0.076469	1.4156	0.268913
1.46907	0.230388	1.7632	0.752547
2.79227	0.532253	1.4038	0.889864
0.488	0.247899	1.62373	0.548285
1.33873	0.021014	3.2498	0.5648
1.95027	0.503332	1.74347	0.035895
1.5802	0.549836	1.59593	0.469685
2.39193	0.903108	0.7696	0.415478
1.03367	0.300233	1.1096	0.076594
1.54647	0.207795	2.03067	0.090183
0.738667	0.945395	2.05113	0.160752
1.61907	0.019847	1.0828	0.918028
0.4552	0.576975	1.67067	0.258763
1.70387	0.448341	0.708867	0.145396
1.71507	0.404801	0.965133	0.207302
2.1748	0.262472	2.7306	0.064653
2.3378	0.137682	0.707733	0.450836
1.8404	0.578114	0.816133	0.842922
1.3886	0.078989	2.308	0.818961
1.40913	0.332104	0.907467	0.094364
1.64453	0.171868	0.870733	0.071063
1.82487	0.640674	0.8344	0.626513
1.2784	0.153934	2.49033	0.285123
1.41393	0.142753	0.7234	0.397581
1.20593	0.078458	0.831533	0.672072
0.501867	0.108066	1.06207	0.019997
1.63293	0.115559	1.94187	0.749126
1.9964	0.160047	1.03753	0.66487
1.69287	0.34918	1.12827	0.366063
1.47687	0.141784	1.21347	0.261807
2.07827	0.682855	1.79813	0.783758
2.56173	0.273981	0.853733	0.071296
1.78533	0.218904	1.1084	0.787812
1.78627	0.402732	1.6024	0.172967
1.6072	0.24274	1.7118	0.661396
1.46933	0.242461	2.10873	0.979935
2.18633	0.608475	2.101	0.64261
1.7134	0.570948	1.97287	0.210891
1.842	0.138818	2.68433	0.684076
2.565	0.390574	1.68927	0.506056
2.11613	0.32888	1.48193	0.860189
2.63833	0.206285	1.0238	0.264772
1.56	0.541852	1.44967	0.166818
4.1116	0.452931	0.599733	0.721575
1.85547	0.163053	1.07973	0.358203
1.41473	0.4575	0.6772	0.531402
2.21033	0.419525	2.0752	0.784253
0.590133	0.077214	0.6806	0.809312
1.40447	0.128221	0.904467	0.661878
2.63053	0.068517	1.59613	0.437029
1.03913	0.206544	0.684133	0.988695
2.1186	0.415173	2.1622	0.181968
1.1756	0.2317	1.43433	0.738515
1.07293	0.104654	0.383867	0.444632
2.64127	0.423773	0.568667	0.543626
2.42213	0.062697	1.30313	0.120562
2.05567	0.153902	1.67493	0.550856
1.72547	0.43312	1.80167	0.186801
2.12513	0.476647	2.43507	0.449967
1.20707	0.304985	0.509333	0.413434
1.60193	0.112393	1.0612	0.603572
0.381733	0.329185	0.899533	0.639126
1.10607	0.609787	1.4962	0.119435
1.8992	0.261967	1.10987	0.26759
0.8904	0.197999	0.3598	0.19211
1.2366	0.205248	2.20367	0.473905
1.35347	0.046826	2.26953	0.149952
1.1942	0.699448	1.39113	0.884062
0.6242	0.142099	1.71327	0.431965
1.1788	0.442039	2.11287	0.109837
1.7932	0.197503	1.94153	0.384663
1.59553	0.221898	0.553	0.780797
0.673267	0.486478	1.056	0.145627
0.972267	0.375954	0.561733	0.404116
1.6084	0.908263	2.50673	0.384672
1.4686	0.366596	2.3454	0.347234
1.8574	0.233391	1.11293	0.113637
2.82127	0.328792	0.424	0.157721
2.43113	0.283717	0.756533	0.700864
1.69387	0.117102	0.835867	0.286487
1.32387	0.382464	0.956667	0.041764
1.58587	0.229928	1.66467	0.592242
1.2944	0.141707	0.377867	0.482033
1.36013	0.025518	0.984867	0.155071
1.73433	0.135698	0.387867	0.295296
0.881133	0.289343	1.08367	1
2.1658	0.15087	0.6652	0.231829
1.84827	0.294783	1.90427	0.526925
2.06447	0.441332	2.7886	0.751978
2.42093	0.293097	1.016	0.108979
1.7168	0.242903	0.9954	0.177745
3.1596	0.217078	0.828	0.246678
1.83967	0.639476	2.94427	0.192233
2.9124	0.345201	1.37867	0.523511
2.07147	0.536895	1.78653	0.1771
1.43713	0.188212	0.951	0.472414
2.00347	0.260096	1.6548	0.865316
0.906733	0.276649	1.91953	0.622213
1.64413	0.401193	0.622133	0.384165
2.03827	0.182205	1.2444	0.112008
1.05353	0.227597	2.15307	0.994564
1.32953	0.110411	0.543267	0.18806
1.69493	0.107717	1.80293	0.178267
1.22953	0.353019	1.4938	0.807237
2.54287	0.896975	1.86753	0.979388
1.8142	0.108284	2.04173	0.433558
1.59513	0.209654	1.81547	0.433841
1.36133	0.077087	0.9734	0.904698
2.60987	0.346837	1.05093	0.698555
2.5602	0.40985	1.0732	0.535977
0.9414	0.093337	2.171	0.187881
2.65527	0.289819	0.820733	0.987144
2.42753	0.360415	1.3786	0.065111
1.10487	0.198314	1.415	0.996661
3.05273	0.449475	0.412267	0.140858
1.6424	0.288952	1.93087	0.460636
1.58033	0.772543	2.3328	0.561448
2.865	0.269096	1.14193	0.718896
2.04227	0.077987	0.970267	0.37159
2.08827	0.161	1.1272	0.070095
2.087	0.070763	0.835	0.388761
1.64107	0.46886	1.17027	0.113932
2.3352	0.235348	2.2166	0.605034
1.99447	0.763375	0.576733	0.473231
1.5494	0.174846	2.162	0.597408
2.22147	0.181196	0.545333	0.643671
2.17067	0.057725	0.5792	0.624567
2.0798	0.448805	1.311	0.879209
1.88213	0.767591	1.8254	0.550523
1.42247	0.083964	1.1282	0.295828
1.90233	0.099863	0.802667	0.163462
1.03007	0.429302	1.37107	0.184452
1.93333	0.384647	0.723667	0.010392
1.7394	0.288841	0.671267	0.231359
1.85833	0.161812	1.36607	0.522612
1.34607	0.738326	0.792	0.645688
1.9724	0.111039	1.19633	0.721309
2.2164	0.023733	2.4982	0.300839
0.738533	0.235214	3.3024	0.930508
1.50773	0.246578	1.0712	0.770681
1.595	0.651935	1.1202	0.498707
1.9628	0.199844	1.15027	0.371541
1.9538	0.298391	0.92	0.270259
2.53173	0.36265	0.8554	0.868619
1.54813	0.868723	0.655933	0.142382
1.5606	0.437416	2.42353	0.249391
1.91533	0.280634	0.841733	0.255901
1.43507	0.204291	0.397667	0.059885
1.2744	0.487768	2.0566	0.297567
2.3734	0.25711	3.2896	0.46339
0.910267	0.336354	0.7024	0.380173
1.92987	0.491539	1.05733	0.447235
2.83027	0.419671	1.16067	0.3872
2.06427	0.070114	1.23747	0.164451
1.75867	0.220793	1.0282	0.465443
0.533867	0.378372	1.223	0.942418
1.09533	0.293999	2.21753	0.377638
1.60513	0.278853	1.073	0.311976
3.25033	0.395335	1.164	0.130086
2.10013	0.855788	2.4614	0.700601
1.63933	0.284951	1.4296	0.142467
1.3272	0.252721	0.965	0.835219
1.3428	0.779346	1.87607	0.820742
1.13013	0.514726	2.6548	0.529702
1.49233	0.833576	0.433467	0.521309
2.04167	0.624373	2.53393	0.81905
0.506733	0.032257	1.8678	0.828455
0.7136	0.30995	0.2996	0.170555
1.359	0.489316	2.2796	0.494848
1.52127	0.05359	1.5596	0.613896
0.659133	0.625194	0.953867	0.745708
1.54547	0.096725	1.64867	0.183595
2.0158	0.277505	1.46887	0.598859
1.3444	0.328676	0.386133	1
1.46953	0.261109	0.439	0.155457
1.59607	0.857881	2.177	0.237682
1.6016	0.118469	0.619267	0.294755
2.2088	0.306056	0.5626	0.158025
1.74607	0.109703	1.1184	0.506082
2.734	0.285095	3.52307	0.727432
1.37707	0.143433	1.13013	0.96837
0.570667	0.911405	1.3038	0.897647
1.57567	0.423697	0.597133	0.536934
2.76113	0.268859	1.3348	0.997387
1.17253	0.590224	2.01953	0.43092
1.75767	0.307493	3.13347	0.276272
2.6804	0.602784	1.1386	0.473702
1.393	0.023784	0.974933	0.148498
2.16413	0.192161	1.8422	0.16274
1.412	0.490317	1.95713	0.173272
2.3812	0.070686	1.77067	0.345103
2.3006	0.478482	2.2862	0.438561
1.6056	0.438299	0.771867	0.18048
1.837	0.45422	1.38107	0.931118
1.8656	0.48996	0.536867	0.448082
2.853	0.099781	2.16227	1
2.0086	0.124327	0.782933	0.580615
1.19853	0.134494	1.25667	0.172974
2.5504	0.150456	0.878133	0.054418
1.71993	0.176758	1.16573	0.12216
1.6274	0.545586	0.912133	0.531364
2.1784	0.432775	0.4298	0.080067
2.15173	0.091178	1.30373	0.601824
1.32027	0.490494	3.1316	0.506612
2.2062	0.567078	0.829	0.180005
1.86133	0.323946	0.580067	0.094536
1.64667	0.060715	1.17327	0.885834
0.584733	0.462131	1.68733	0.678163
1.90267	0.718498	0.682867	0.34675
1.58767	0.172636	2.04547	0.651649
1.41327	0.902826	0.3062	0.554177
2.39213	0.27895	1.26233	0.678933
1.39527	0.260689	1.31027	0.502876
2.84213	0.184466	2.08567	0.487331
1.54533	0.648154	1.1516	0.266844
2.13107	0.114578	0.2982	0.328781
0.3342	0.510359	2.2666	0.700424
0.89	0.154327	2.09627	0.787923
2.20227	0.137723	1.49427	0.013206
1.823	0.383491	1.6662	0.59101
1.65767	0.085143	1.8802	0.352618
2.42033	0.03229	2.075	0.446123
0.452	0.391025	1.1658	0.249522
0.993533	0.778314	0.524133	0.369784
3.1898	0.159278	0.8074	0.43058
0.7724	0.188649	2.304	0.401295
0.295533	0.292477	0.529	0.821404
1.5554	0.134301	2.03067	0.012425
2.317	0.129601	1.5312	0.516584
1.31713	0.130068	2.6286	0.38652
1.32733	0.216431	1.49893	0.25425
2.1636	0.433537	2.4074	0.862505
1.12033	0.038665	2.63687	0.401629
1.26607	0.285986	0.4168	0.193057
1.34433	0.232146	1.00773	0.060937
2.24287	0.214803	1.8854	0.702679
3.05527	0.652785	1.06287	0.125358
1.9146	0.310064	0.554067	0.416743
2.09573	0.500657	1.32127	0.571312
1.696	0.240278	0.697067	0.883387
1.61807	0.115808	1.19053	0.795213
1.10833	0.594363	0.865467	0.131155
1.82233	0.563088	1.4082	0.321643
3.04513	0.247425	1.84407	0.822185
1.15027	0.655425	1.85867	0.394873
1.10327	0.108085	0.805	0.146142
1.65567	0.452036	1.2964	0.528868
1.9586	0.229041	1.2398	0.142408
0.8636	0.157954	2.22587	0.546986
1.31313	0.491545	1.82173	0.902147
2.36227	0.368954	0.9948	0.449058
1.50033	0.190727	2.8124	0.356798
0.7006	0.165246	0.7938	0.738934
1.69527	0.103587	0.289667	0.146909
2.32667	0.073017	0.410467	0.294675
2.10073	0.189703	1.12353	0.122793
1.48127	0.608601	0.8946	0.414011
1.4278	0.127374	0.700667	0.888603
1.17607	0.672314	2.7068	0.926068
0.944733	0.162541	1.9822	1
2.2764	0.099988	2.51373	0.628744
0.5082	0.222177	0.434733	0.142192
0.621133	0.224354	1.857	0.434972
2.36333	0.060811	0.673733	0.454348
2.09413	0.431867	1.4902	0.163709
1.56387	0.146529	0.991333	0.641752
1.7682	0.341238	1.22387	0.842526
1.17473	0.106441	1.69633	0.349044
2.68947	0.073562	1.91487	0.226633
1.68047	0.391591	1.5908	0.915203
0.900733	0.202655	2.33807	0.379898
1.26273	0.461206	0.501	0.06237
1.34347	0.102405	2.5544	0.965981
1.64447	0.367719	2.49133	0.623082
2.20273	0.456685	2.8964	0.522578
1.58407	0.352402	1.58333	0.310151
1.14873	0.195764	1.1442	0.311519
1.83787	0.239098	1.46593	0.619592
2.05493	0.027093	2.1504	0.503081
2.0884	0.187904	1.7306	0.727508
1.38747	0.131648	1.623	0.142862
1.72453	0.25008	0.444333	0.057092
2.4676	0.152032	0.200467	0.592731
1.0292	0.45454	1.8486	0.848146
0.429133	0.462771	1.55667	0.285102
1.35133	0.335702	1.1672	0.725442
2.01133	0.177084	1.7546	0.107349
1.92467	0.462432	0.916	0.479865
1.1528	0.347884	0.603467	0.607469
1.647	0.190443	2.17227	0.875087
0.812533	0.75599	1.66127	0.086338
2.3356	0.438782	1.72127	0.419673
2.8778	0.065253	2.0104	0.887756
1.66153	0.082373	0.756067	0.491516
1.7168	0.145612	1.1428	0.390867
2.6148	0.105717	3.6474	0.188163
1.59673	0.333492	1.09733	0.553107
1.82687	0.403618	1.18433	0.715157
1.24133	0.314667	1.33353	0.191054
1.71133	0.444082	0.9794	0.267973
2.683	0.605267	2.62867	0.193495
2.0652	0.344269	2.11687	0.359446
1.8652	0.073664	0.4564	0.204253
1.7502	0.016343	0.7506	0.607696
1.8498	0.295518	2.03753	0.723309
1.07813	0.865214	1.39727	0.038824
2.76027	0.843229	0.994667	0.41751
1.99993	0.046699	1.4252	0.226022
1.96287	0.397989	2.11293	0.667542
1.85913	0.362532	1.56113	0.506365
0.8858	0.467565	1.51353	0.482453
0.9946	0.193453	2.09513	0.785082
2.7018	0.126491	1.3426	0.976717
1.59013	0.03034	2.4812	0.825839
1.1062	0.104954	1.88613	0.587228
1.25227	0.249646	0.8902	0.933554
1.22847	0.644878	2.82947	0.925449
1.753	0.145115	1.1456	0.876664
2.4086	0.270542	2.4146	0.198774
2.03873	0.408574	2.53193	0.480211
1.71787	0.251606	2.4014	0.513376
2.6142	0.23812	2.7312	0.157734
2.30927	0.079798	1.45667	1
1.6062	0.30667	1.46333	0.643232
0.646667	0.779437	1.83253	0.376354
2.2678	0.435034	0.769467	0.040857
2.10933	0.305276	0.751667	0.213872
1.22293	0.003382	0.907467	0.090508
1.36133	0.102776	2.41433	0.454944
1.2094	0.17926	2.82367	0.259631
2.13713	0.03508	2.745	0.149382
1.51147	0.481183	0.597267	0.382854
1.27387	0.482191	0.4742	0.115555
1.74473	0.106429	1.00153	0.044025
1.93607	0.342087	0.881067	0.147482
2.05273	0.332623	1.57893	0.363136
2.1056	0.089811	1.119	0.256553
1.43727	0.101985	0.9688	0.457043
2.42847	0.465968	2.15293	0.893793
1.17267	0.149295	1.28573	0.193297
1.99613	0.857986	1.63133	0.701305
2.13687	0.397058	0.8398	0.12136
0.920333	0.255429	1.4548	0.466781
1.2092	0.156652	1.07507	0.88315
1.83993	0.199092	0.989133	0.214883
2.16447	0.18429	0.509867	0.147389
1.08027	0.057419	2.56093	0.816285
1.88447	0.357208	1.4536	0.420981
1.34347	0.227054	0.939267	0.274847
1.13707	0.280038	0.813933	0.239249
1.8688	0.623912	0.842133	0.533671
1.75613	0.143934	1.25373	0.950305
1.89953	0.130677	2.09573	0.545526
1.91993	0.728472	2.63467	0.145305
1.15167	0.040786	1.03993	0.052672
1.5982	0.046306	0.973	0.627527
2.17967	0.31359	1.8606	0.783974
1.73773	0.112836	1.29767	0.767195
2.4416	0.324511	1.9156	1
1.7484	0.16358	0.687	0.492052
0.869867	0.324469	0.905467	0.324935
1.31667	0.456798	0.9296	0.533947
1.7608	0.524826	1.3858	0.056814
1.24613	0.71858	0.752	0.702408
1.93067	0.094662	1.47893	0.432111
1.50773	0.353057	0.627533	0.595026
3.08213	0.265496	0.9316	0.280786
1.2976	0.118187	0.392333	0.321861
1.8092	0.115112	1.05233	0.257145
2.9732	0.080231	2.33207	0.513314
1.7368	0.216984	2.0254	0.288248
2.0612	0.261915	0.752067	0.751352
2.2076	0.940089	0.925	0.518428
3.2622	0.284342	2.29253	0.147379
1.63147	0.240911	1.34833	0.251061
2.23047	0.322013	0.813	0.238222
2.19	0.061523	0.2438	0.820264
2.9158	0.617054	0.821067	0.514323
2.33167	0.102117	0.478133	0.236088
1.65827	0.145885	1.02247	0.247148
1.99433	0.006434	1.49933	0.136668
1.9854	0.214358	0.9814	0.003269
1.6954	0.09868	1.31913	0.276453
1.38867	0.635729	1.3948	0.058036
1.861	0.154797	2.94087	0.146404
0.707067	0.275321	2.2416	0.932218
0.785933	0.612436	1.18953	0.665886
2.49193	0.089816	1.27053	0.069043
2.02893	0.14895	0.8252	0.727537
1.1648	0.141441	0.3792	0.187822
1.81227	0.131191	1.67887	0.110872
1.99513	0.131607	0.965	0.822862
2.76887	0.394437	1.94847	0.581711
1.77147	0.219867	2.104	0.676275
1.82293	0.12856	1.1084	0.012837
2.30287	0.561019	1.9064	0.189113
0.9716	0.106111	0.966533	0.400262
2.7286	0.301914	1.22653	0.124224
1.34073	0.054421	1.37933	0.183818
1.72427	0.538664	1.8426	0.010414
1.6494	0.45192	1.32893	0.351002
1.33493	0.260974	0.423333	0.581415
1.78653	0.060737	0.378	0.708997
1.37327	0.034405	0.529533	0.149458
1.46813	0.409785	0.9264	0.126013
2.2052	0.324137	3.24387	0.39842
1.8458	0.639075	1.702	0.43407
1.8116	0.104378	2.27687	0.739738
2.5916	0.047756	0.476	0.153663
2.46747	0.041582	1.85607	0.060577
2.02613	0.132807	0.266067	0.493144
0.997933	0.186522	1.0668	0.610052
1.72287	0.180828	0.633933	0.512042
2.11533	0.006451	2.2322	0.054377
2.5306	0.050363	1.15173	0.378811
1.1446	0.40283	2.59133	0.321081
2.14427	0.043959	1.98793	0.990508
1.11653	0.113412	1.05547	0.23255
1.1732	0.394338	1.35687	0.360847
0.9062	0.032394	0.8052	0.616707
2.03753	0.103041	1.08807	0.447164
2.30073	0.560391	1.52867	0.081759
1.0586	0.608203	1.91413	0.6206
2.00153	0.571438	1.0342	0.267527
0.5374	0.600361	2.1544	0.505118
2.36793	0.114689	1.374	0.111191
1.47327	0.14482	1.0088	0.077818
1.47047	0.063338	0.721267	0.661264
2.33753	0.111419	1.1554	0.761683
1.0822	0.597044	0.446	0.630699
1.63713	0.625948	0.720867	0.503686
1.1732	0.260485	0.655667	0.622809
2.102	0.526762	1.07173	0.189167
2.3804	0.088652	1.74947	0.612486
2.24613	0.145588	2.3448	0.38758
1.58187	0.67073	1.51833	0.022514
1.00953	0.338986	2.51293	0.349437
2.18027	0.855964	1.14993	0.644522
1.90813	0.207242	1.4898	0.145245
1.73153	0.126059	1.4136	0.927656
1.5368	0.315948	0.532267	0.70212
2.48167	0.316063	3.0492	0.689909
1.14527	0.463916	1.1544	0.01967
2.51833	0.885727	2.3608	0.755776
1.84607	0.370612	2.37353	0.956756
1.74887	0.152292	1.76933	0.987748
1.75433	0.162597	3.04967	0.047849
1.6184	0.073032	3.64973	0.064709
1.88033	0.488705	2.60853	0.714323
1.27027	0.073881	1.13447	0.719217
1.9416	0.223168	3.475	0.890114
0.786333	0.099095	1.24773	0.776247
1.69593	0.24284	1.67873	0.62536
1.45467	0.218557	0.897667	0.075772
1.564	0.544487	2.40247	0.345381
1.43367	0.064659	2.1212	0.077875
0.854533	0.591215	0.524667	0.387421
1.11427	0.214446	1.61087	0.087889
2.08213	0.450914	2.4534	1
2.03073	0.288138	2.92167	0.084275
0.699333	0.218571	0.9886	0.972564
1.50693	0.792471	0.831	0.51486
2.324	0.373612	1.0402	0.996774
2.2374	0.02126	1.7362	0.930484
0.581	0.24793	1.221	0.322248
0.8758	0.478289	2.81847	0.106295
0.5672	0.433254	0.580667	0.16842
1.58347	0.471195	0.529867	0.382331
2.27953	0.31122	1.3134	0.329965
0.530733	0.150062	0.859067	0.501554
1.4226	0.286384	0.998533	0.054753
2.42213	0.244784	0.582533	0.677966
1.58033	0.205277	1.57893	0.260805
2.0804	0.578679	0.5992	0.22675
1.18287	0.59486	1.86987	0.104793
2.7652	0.174351	0.531867	0.068279
2.28473	0.328579	0.9034	0.383586
0.905667	0.293569	0.930067	0.481345
0.569667	0.127087	1.15627	0.471131
1.4054	0.18192	2.88267	0.491948
1.58113	0.227816	0.7968	0.67523
0.926733	0.579033	3.15887	0.157622
1.1838	0.607606	0.805733	0.662026
1.78633	0.183524	0.6244	0.225226
1.5248	0.155402	0.506533	0.048606
0.587333	0.297252	0.7284	0.578612
1.76747	0.464822	1.29447	0.390839
0.539667	0.557508	0.905333	0.927356
1.77827	0.339339	0.405533	0.244555
1.3976	0.414569	0.929333	0.874301
2.4728	0.053516	0.546733	0.479532
3.32907	0.161861	1.91127	0.840769
2.0052	0.148458	2.30813	0.227552
1.31127	0.08607	1.71133	0.774735
1.47893	0.081754	1.7986	0.202406
0.8096	0.310204	1.46067	0.370855
2.3096	0.579231	0.562867	0.692957
1.26707	0.220561	1.7726	0.470071
2.101	0.684618	1.86213	0.094753
2.47473	0.444296	1.20173	0.257475
1.8398	0.447523	0.9254	0.834365
2.1608	0.270121	1.44347	0.415336
0.8746	0.245947	2.23793	0.273532
1.79493	0.746227	0.861933	0.892897
1.60733	0.150711	0.727733	0.348517
1.40307	0.504572	0.6548	0.138978
0.619867	0.210394	0.596	0.898483
1.18233	0.356259	1.65813	0.41692
1.0986	0.870537	0.944267	0.610174
1.4406	0.335859	1.04207	0.826087
2.33367	0.228098	1.23333	0.582132
1.7212	0.830418	0.787467	0.944557
1.29487	0.101638	1.49973	0.523031
1.0486	0.096428	1.32347	0.268511
0.739933	0.06334	1.96907	0.997289
1.2726	0.154188	1.69993	0.866911
2.99273	0.214944	0.696467	0.640284
0.412333	0.106663	1.92413	0.584721
2.39113	0.03248	1.00373	0.146741
2.2956	0.155764	2.36487	0.4843
2.0534	0.680261	1.5446	0.688122
1.5158	0.486556	1.7152	0.783739
1.6392	0.846539	1.05587	0.315347
2.06227	0.161772	0.706933	0.430248
1.94093	0.429775	0.475	0.153267
2.2416	0.576242	2.0624	0.547819
1.5296	0.16707	0.4246	0.501624
2.74727	0.314172	0.928733	0.939757
1.5062	0.220421	2.0022	0.860135
0.568733	0.117076	0.917067	0.069018
0.408267	0.296767	1.42627	0.114582
1.20713	0.347956	1.49293	0.273379
2.2406	0.298939	2.76193	0.321266
2.32053	0.343881	0.4516	0.656924
2.90987	0.379257	0.614933	0.774444
2.1594	0.065256	1.1184	0.627307
1.38707	0.834484	2.3596	0.037786
2.16173	0.20249	1.8414	0.379333
1.86067	0.104311	1.146	0.377701
0.740667	0.48261	0.363133	0.293226
1.8966	0.39928	1.9028	0.062449
0.206067	0.113148	1.38167	0.088125
0.965533	0.533078	1.16773	0.091148
1.26307	0.083916	1.07427	0.420984
1.16227	0.42538	1.1498	0.32605
1.3814	0.30032	2.45767	0.068684
1.99373	0.786303	1.10293	0.926886
0.304467	0.130338	1.26187	0.775099
0.502733	0.16111	0.642467	0.342688
2.20893	0.162002	1.45633	0.041466
1.67587	0.547475	0.6876	0.476093
1.2818	0.315045	1.8098	0.022598
1.8364	0.601622	0.861467	0.831749
1.78813	0.137867	1.22613	0.823964
1.7384	0.273697	3.3186	0.746351
1.30967	0.242201	0.7654	0.222216
1.7518	0.322957	1.30153	0.335765
1.57827	0.246283	0.927133	0.772743
2.2738	0.083884	0.428867	0.179124
1.86467	0.433798	0.871533	0.549212
2.256	0.480529	1.1706	0.165198
1.56507	0.442029	0.3076	0.931049
1.46113	0.147205	0.323733	0.141097
1.47773	0.186421	1.426	0.294222
2.0908	0.45255	3.09587	0.110644
1.96433	0.318026	2.01613	0.544335
1.0664	0.205025	1.5312	0.543373
0.680133	0.169884	1.16633	0.122013
1.5572	0.262012	0.638933	0.750611
2.48567	0.419331	1.97567	0.203804
1.21347	0.118196	0.267467	0.083167
2.04393	0.084246	1.02687	0.597186
1.82047	0.107533	1.19413	0.933965
1.28973	0.47147	1.20607	0.936117
1.80867	0.261367	1.52887	0.890225
1.65247	0.099651	2.25633	0.380596
1.88127	0.41605	2.038	0.732726
2.01987	0.311118	3.38747	0.444353
0.872733	0.633748	0.896467	0.299875
2.56593	0.399788	2.0496	0.397988
1.45593	0.434656	0.493333	0.129712
2.3894	0.095882	1.78153	0.864442
1.27193	0.543971	1.54093	0.077325
1.5864	0.102091	1.8298	0.313552
0.991733	0.091544	0.673	0.07949
1.06447	0.105739	1.67407	0.313417
1.53733	0.193346	1.2082	0.711447
0.733533	0.209197	0.702	0.393169
1.64333	0.837537	0.781533	0.661229
0.700267	0.12589	1.68893	0.076646
1.97853	0.168897	0.980133	0.450026
1.37087	0.026264	2.61533	0.35326
1.84573	0.187727	1.04173	0.484752
0.825133	0.464703	1.39967	0.97386
1.22127	0.267519	1.27773	0.348803
2.4072	0.529307	0.9704	0.448579
2.0254	0.077487	2.12413	0.013205
1.6318	0.694023	1.61187	0.932816
0.6294	0.13063	0.7026	0.145377
2.63313	0.718971	1.1272	0.468138
1.93167	0.145948	0.58	0.975199
1.78507	0.095147	1.35107	0.561997
1.79547	0.732848	1.20987	0.551298
2.50507	0.235028	0.505133	0.977638
0.6046	0.096165	1.7258	0.337056
2.26453	0.926066	0.652533	0.240031
0.9712	0.443546	2.49813	0.727336
2.1272	0.130185	2.44673	0.255022
1.56127	0.244779	3.17307	0.681149
2.6762	0.789629	2.26647	0.118653
1.26393	0.204505	1.01747	0.413504
2.0446	0.118066	2.53107	0.2372
2.40673	0.332966	3.0628	0.364006
1.65073	0.027147	1.0248	0.450476
0.8696	0.087201	1.9276	0.688009
1.33887	0.68109	1.28313	0.220048
0.820267	0.034537	1.418	0.078098
0.732133	0.505887	1.20113	0.204136
2.4602	0.140492	1.9386	0.248081
1.8892	0.059231	1.3784	0.092004
1.22607	0.111842	2.92827	0.352854
2.13	0.254461	1.32153	0.157409
1.9542	0.28296	1.72847	0.744511
2.18087	0.253152	1.96827	0.887153
0.9968	0.026858	1.52687	0.153928
2.0824	0.832008	0.4684	0.533857
1.36747	0.636883	1.4334	0.482646
1.5456	0.85253	1.646	0.002186
2.19247	0.333412	0.599667	0.651793
0.638067	0.109829	1.82267	0.47556
2.24387	0.360976	1.35707	0.827051
2.10053	0.210996	0.6862	0.18551
1.31987	0.444309	0.632533	0.518842
1.4288	0.115741	1.18127	0.920776
2.9122	0.291911	2.43927	0.656849
0.988667	0.067565	1.08013	0.651679
2.67327	0.075545	2.62707	0.281607
0.621	0.396095	0.9594	0.285543
1.48507	0.703953	3.388	0.043138
2.4574	0.440213	1.49653	0.422397
0.796533	0.136446	0.406467	0.990496
1.58493	0.192561	1.46313	0.764991
2.10047	0.150494	1.02373	0.122076
1.96887	0.031007	0.866667	0.871098
1.9978	0.348442	2.01733	0.597174
2.403	0.497939	0.672267	0.411382
1.0082	0.349921	1.18247	0.320488
1.95527	0.41707	1.34287	0.71327
0.453067	0.186086	1.88707	0.495495
2.1992	0.908756	2.04627	0.3765
1.95253	0.272763	0.633867	0.155768
1.25627	0.308816	2.0232	0.07666
1.6412	0.175928	1.22373	0.237524
0.283	0.118491	2.60493	0.139474
2.64027	0.456437	1.22013	0.803983
1.941	0.311493	1.3968	0.097454
0.736333	0.315101	2.406	0.20814
0.318733	0.192929	0.875533	0.521956
2.9312	0.115536	1.2162	0.689513
2.18727	0.035223	1.80107	0.935544
2.37007	0.513755	1.32473	0.764336
2.93153	0.104861	0.729533	0.208591
1.36793	0.136196	1.32127	0.723618
2.09673	0.400077	2.6884	0.937506
1.6104	0.293114	4.64267	0.553894
1.79033	0.306251	2.89853	0.080951
1.80293	0.689875	0.673	0.381767
0.3754	0.873161	3.08627	0.432411
2.4124	0.175717	0.8988	0.391015
0.189133	0.60741	1.0762	0.977924
1.06067	0.272838	1.2558	0.252662
2.2136	0.316616	2.13907	0.119619
1.1376	0.229784	0.880733	0.175903
0.986733	0.153069	0.902067	0.59239
2.4482	0.14944	0.833267	0.306009
1.81533	0.156419	1.73973	0.040838
2.09393	0.248655	1.859	0.064137
1.2876	0.278749	1.03113	0.361199
1.1116	0.629948	0.654933	0.942229
0.341067	0.382264	1.96073	0.326118
1.82933	0.457932	0.892067	0.133089
2.0728	0.574958	1.79067	0.458125
2.92413	0.409713	1.8194	0.983857
0.6256	0.360633	2.3946	0.125176
1.86047	0.121636	0.9228	0.687509
1.45227	0.314513	1.14573	0.085818
1.53193	0.688655	1.4288	0.943599
1.43267	0.262267	2.259	0.596626
2.90833	0.212851	0.391267	0.615409
2.44887	0.106885	2.39193	0.567382
1.94813	0.480491	1.5476	0.121389
0.678067	0.264959	1.71947	0.366986
2.04573	0.526118	1.79513	0.264791
1.9732	0.253947	1.91847	0.569414
0.6684	0.198314	1.5914	0.206523
0.882667	0.518558	1.0644	0.512568
1.1658	0.611421	1.54287	0.148734
2.04413	0.170347	1.44813	0.532993
1.863	0.038981	0.667867	0.359415
2.61307	0.380164	0.771867	0.953066
0.9066	0.08518	1.27467	0.985453
1.46047	0.086826	0.472333	0.553524
1.93813	0.299898	0.845133	0.361035
1.17053	0.372195	1.9234	0.490468
1.1044	0.134537	0.7008	0.193608
0.9956	0.577736	1.78147	0.650963
2.47947	0.184725	0.539933	0.972204
1.71007	0.301305	1.65613	0.412799
2.26627	0.338054	2.1724	0.148238
2.11167	0.254019	1.904	1
2.5578	0.18082	0.543467	0.654445
1.3272	0.058598	1.06047	0.990576
2.4714	0.220662	2.40813	0.974149
2.26667	0.778859	1.18827	0.444346
1.34193	0.46354	3.10487	0.241213
0.8144	0.586384	0.858533	0.820486
1.70213	0.442953	0.945933	0.964141
1.88873	0.238877	1.62167	0.351154
0.876667	0.053019	2.36933	0.138638
2.26267	0.146934	0.843533	0.745027
1.93373	0.453367	1.44927	0.385546
0.526733	0.191817	2.52927	0.628125
1.15907	0.177993	1.63813	0.537051
0.505667	0.964782	0.7462	0.15191
2.33253	0.134567	1.06567	0.896893
1.1892	0.091484	1.14447	0.920083
1.6756	0.460447	1.447	0.685772
1.4142	0.323414	1.84427	0.169249
2.67367	0.125014	0.7392	0.26089
2.76247	0.844094	2.7452	0.47252
2.25447	0.056024	0.3668	0.93622
2.41287	0.089139	1.18413	0.353018
1.9984	0.060921	2.66573	0.881324
1.1158	0.80416	0.9242	0.357205
0.852867	0.336107	0.557533	0.505172
0.660067	0.194696	1.07893	0.870206
1.70727	0.695746	0.946733	0.954955
1.3384	0.078106	0.878733	0.206545
2.42427	0.401413	0.339867	0.268862
0.866	0.185326	1.22033	0.400257
2.1496	0.404141	2.21727	0.064596
1.3554	0.332909	0.946067	0.993256
1.33407	0.777903	1.42467	0.174169
1.96773	0.243381	1.7276	0.153174
0.659667	0.195008	1.33427	0.014167
1.42887	0.117861	1.751	0.086967
1.84613	0.496637	1.39687	0.188871
1.72413	0.124008	2.3508	0.916172
2.29067	0.090513	1.45367	0.182133
1.5384	0.024229	1.2278	0.142381
1.12727	0.536678	2.54607	0.520325
1.11847	0.109791	1.5818	0.448313
2.5856	0.264282	1.07633	0.338799
2.34847	0.212065	2.86373	0.593598
2.402	0.112724	0.913867	0.881686
2.03813	0.927096	0.702733	0.733935
1.178	0.18997	1.27013	0.951045
1.36053	0.195988	3.162	0.231672
2.0094	0.362986	1.65053	0.944505
1.5366	0.894764	0.421333	1
2.0216	0.077341	1.64387	0.235743
2.5096	0.24286	1.92873	0.109046
1.39913	0.114737	1.61213	0.541697
1.5146	0.378803	1.34267	0.151108
1.47393	0.792493	0.716867	0.942143
1.625	0.208067	0.530867	0.348508
1.549	0.142286	2.46527	0.427304
1.4348	0.186317	1.912	0.863752
1.6648	0.549975	2.1252	0.050489
1.68133	0.226264	1.82227	0.386395
0.809267	0.365146	2.8674	0.589662
1.17527	0.561423	1.9	0.695357
2.84907	0.451942	2.144	0.101901
1.676	0.118949	2.81953	0.194903
2.19613	0.136353	1.99033	0.376973
1.65253	0.105813	1.02253	0.586818
1.92727	0.031024	0.741667	0.167231
1.89907	0.428864	1.09033	0.659582
1.80913	0.08447	0.719467	0.057187
1.14487	0.217562	1.40027	0.3217
1.26607	0.229831	1.22393	0.005416
1.7516	0.434781	1.17167	0.724429
1.22767	0.335426	1.40507	0.311496
0.891933	0.076361	1.04587	0.983276
2.5424	0.366975	1.55947	0.576265
1.17767	0.644843	0.612467	0.958869
1.6192	0.212535	1.58967	0.471008
0.7384	0.589167	1.75887	0.206638
1.42853	0.588383	1.4376	0.647286
1.5878	0.754667	0.346	0.930774
1.7952	0.159999	2.03333	0.009322
2.43787	0.107064	1.77253	0.483765
1.65493	0.165332	2.26847	0.096409
2.01773	0.457748	1.32913	0.336128
2.41067	0.344531	1.91307	0.922071
2.05947	0.249163	3.61673	0.500755
1.4534	0.271324	0.8542	0.372549
2.6246	0.362128	0.8712	0.948684
2.18647	0.883184	1.44973	0.083701
1.7184	0.371406	1.6126	0.13597
1.75967	0.275805	1.2916	0.477374
1.77433	0.10838	1.58387	0.094187
0.793133	0.348629	0.495	0.324276
2.73333	0.065325	1.321	0.332385
1.64487	0.272277	1.75473	0.209383
2.60067	0.521578	0.714267	0.44409
1.14667	0.788884	1.28753	0.690136
2.31307	0.119438	2.23813	0.153648
1.3778	0.346922	2.0312	0.937233
2.3508	0.495691	0.975133	0.909231
1.7668	0.046367	1.5124	0.426736
1.52467	0.121008	1.29427	0.889918
1.46727	0.481011	2.49527	0.257675
1.94687	0.103817	0.714733	0.752415
1.484	0.214807	0.904467	0.306721
1.55307	0.166899	0.4886	0.785096
1.8148	0.517212	1.623	0.28348
2.38167	0.611303	0.827733	0.147891
1.63653	0.203471	2.22747	0.110441
2.14567	0.737646	1.16367	0.334573
1.07567	0.429023	0.690667	0.198963
1.68993	0.292332	1.8766	0.075758
2.0442	0.173434	1.74853	0.336745
2.04593	0.429548	0.544133	0.215224
1.58907	0.805314	2.8592	1
2.75067	0.156803	1.36507	0.373439
1.57967	0.053574	1.25467	0.046716
3.11107	0.453566	0.7692	0.477883
1.0522	0.655722	2.0546	0.389375
2.2212	0.752591	2.5068	0.156127
1.75673	0.06583	1.8176	0.340648
1.05627	0.545553	1.7822	0.004149
1.11953	0.316915	1.465	0.201115
1.85533	0.6823	1.686	0.88377
1.76707	0.348113	1.06107	0.52454
1.37847	0.32466	0.7464	0.317787
1.3176	0.169909	2.4848	0.21953
2.1592	0.135089	2.25153	0.574779
2.3102	0.25938	1.31067	0.926786
2.34267	0.086003	2.536	0.822506
2.68167	0.137962	2.33773	0.569156
1.24473	0.274789	0.638467	0.140865
1.15727	0.132036	2.471	0.398392
1.1832	0.324104	1.22287	0.657355
1.70847	0.067081	1.10047	0.448824
1.6748	0.248633	0.265267	0.608157
0.8338	0.248232	0.481933	0.166404
2.51547	0.178482	1.2442	0.310678
1.94453	0.45911	1.63627	0.426895
0.242267	0.136874	2.1944	0.232229
1.76453	0.175931	0.587133	0.649725
1.36	0.157328	0.765	0.149653
2.4534	0.166476	1.18173	0.89516
1.95793	0.409954	1.17933	0.05722
1.89693	0.540672	1.27493	0.129316
2.03893	0.513726	0.670733	0.373329
1.42787	0.177598	0.3954	0.973212
1.4838	0.210352	1.0654	0.475606
1.9936	0.145986	2.53107	0.819304
0.971667	0.388616	0.999933	0.387565
2.00933	0.575155	1.74513	0.452849
1.3066	0.058866	1.5366	0.360671
1.03207	0.406344	1.05287	0.701494
1.48353	0.080681	1.4136	0.378796
2.74587	0.208039	1.16573	0.24746
2.1468	0.117752	1.36447	0.171784
1.17753	0.446818	1.21407	0.903085
1.12633	0.130398	1.67407	0.810723
1.77	0.793678	4.38947	0.199936
1.56593	0.440262	1.41893	0.141262
1.28733	0.329628	0.8552	0.064168
1.1162	0.311494	1.32407	0.856587
1.81793	0.274015	1.38753	0.760098
0.964933	0.529743	1.51493	0.846591
1.73267	0.268505	2.056	0.766492
0.742	0.430114	1.70447	0.091883
1.84987	0.121375	1.50387	0.092644
1.6968	0.48038	0.354	0.103459
2.49873	0.159826	0.7882	0.886662
1.83647	0.298879	1.8464	0.132162
2.20233	0.174531	2.18147	0.593912
1.43913	0.545108	2.0574	0.928157
1.44747	0.651849	1.01947	0.402576
2.1178	0.13039	2.98647	0.180874
0.456067	0.126567	1.61513	0.110476
1.95533	0.410936	0.507933	0.98858
2.15073	0.129214	0.977533	0.37485
1.23967	0.551213	1.92427	0.844895
1.49587	0.656439	0.8386	0.638668
1.38007	0.105103	0.8604	0.04387
1.8272	0.200406	2.11687	0.355551
0.8834	0.255604	1.9588	0.97265
1.56453	0.372266	1.86847	0.216727
1.45407	0.163108	1.05853	0.664947
2.13373	0.310311	2.4856	0.181355
1.77213	0.422989	1.35673	0.690228
1.56713	0.807324	0.493867	0.214794
2.431	0.351393	0.998267	0.091506
1.534	0.353421	0.639	0.214656
2.0596	0.34972	2.17053	0.173974
1.6238	0.078536	0.9746	0.161147
1.7094	0.220937	0.735267	0.183242
2.5756	0.366868	1.3772	0.961044
1.0468	0.63386	0.666667	0.107395
0.55	0.096158	0.8686	0.612348
2.02473	0.259951	0.8668	1
1.3306	0.475507	1.41913	0.779064
1.19253	0.067038	2.57353	0.96401
1.08233	0.061456	0.8368	0.503017
0.991733	0.438397	0.762133	0.648664
2.47807	0.089854	0.914333	0.449834
1.6744	0.162319	2.68107	0.12269
1.7418	0.190925	0.441533	0.371025
1.7578	0.180343	1.021	0.105261
1.6338	0.154891	0.7762	0.377587
0.9488	0.591995	1.75373	0.804682
0.8804	0.026952	1.09767	0.450821
2.06593	0.348665	1.61807	0.990796
1.08347	0.313257	1.17453	0.37599
1.08553	0.353913	0.969267	0.736236
1.73393	0.634485	1.5696	0.592097
1.554	0.47824	0.461533	0.562958
1.60387	0.405663	1.10647	0.230099
1.07753	0.423462	1.08607	0.833592
2.4878	0.161725	2.40013	0.434962
1.2584	0.146119	2.42327	0.209808
1.6768	0.33047	1.04427	0.44452
0.660733	0.623039	1.01073	0.186264
0.990467	0.548999	1.28973	0.872228
1.42947	0.727285	2.48233	0.109702
1.56713	0.27101	0.6048	0.120485
1.79813	0.251888	0.254333	0.917638
1.61127	0.536731	0.940933	0.260169
2.32733	0.392454	3.80353	0.131007
1.97487	0.507496	2.2878	0.746668
1.89087	0.380297	0.806467	0.596871
1.46833	0.139742	1.77433	0.179686
1.9974	0.240799	2.01867	0.70797
0.914733	0.144163	1.34627	0.860469
1.50553	0.160631	1.1088	0.818999
1.41587	0.807876	1.35427	0.819903
1.18633	0.356748	0.6682	0.469774
1.20287	0.263555	0.651867	0.115215
1.00653	0.130446	1.51167	0.658347
0.513133	0.155182	1.05173	0.966866
1.81573	0.784268	1.4678	0.189056
0.971867	0.873139	1.60347	0.329472
1.71253	0.612874	1.71727	0.375725
1.42273	0.238011	0.513333	0.40421
0.5428	0.182304	1.7786	0.480123
1.74673	0.654658	1.39473	0.134388
1.74947	0.700903	0.7362	0.355964
1.5844	0.411724	0.377933	0.035073
1.5264	0.156576	0.925267	0.662666
0.7998	0.427832	1.803	0.31885
1.00487	0.097921	0.930067	0.229334
1.58793	0.442012	0.278133	0.227957
2.02693	0.100512	0.703333	0.284985
3.27813	0.520411	1.738	0.433794
0.861933	0.172101	1.4542	0.601423
1.79167	0.232219	0.8978	0.364088
1.1398	0.152839	1.21413	0.939165
1.68647	0.074257	1.1872	0.981903
0.995933	0.079031	2.25027	0.710242
1.93587	0.237329	1.836	0.498737
1.47367	0.264731	0.6926	0.977737
1.18467	0.223299	2.01633	0.607632
2.06793	0.083809	0.720067	0.962588
1.56233	0.395733	2.88193	0.328542
1.89527	0.164006	0.4302	0.148599
1.641	0.259472	1.45787	0.852623
0.9644	0.076097	3.12013	0.72846
1.80527	0.113861	1.08007	0.480677
1.26007	0.233858	1.1364	0.390301
1.11567	0.077539	0.511133	0.720404
1.806	0.213116	1.23633	0.823165
1.40667	0.564838	0.480933	0.466218
1.61087	0.360712	0.550467	0.064417
2.54813	0.301386	1.07167	0.733144
2.8944	0.288779	0.976667	0.951888
0.516333	0.381989	1.4998	0.411019
1.0972	0.301993	0.807933	0.281595
2.05407	0.604268	2.459	0.173292
1.07827	0.112501	1.78427	0.545974
1.8764	0.287339	2.1016	0.841352
1.60247	0.282339	2.4934	0.733469
0.898667	0.075614	0.9736	0.859875
1.88807	0.111899	1.36947	0.268673
1.89193	0.03755	2.10793	0.171132
1.59067	0.22524	1.36727	0.41937
1.175	0.52286	1.61907	0.812347
0.920067	0.137349	1.84927	0.989934
1.27753	0.337394	2.82407	0.56005
1.5748	0.109562	1.1792	0.584959
1.93347	0.248364	0.872467	0.120124
0.579867	0.154802	1.154	0.262743
0.771133	0.081732	1.31727	0.99755
1.31533	0.137543	0.94	0.118436
2.35433	0.459346	0.843267	0.810966
1.03	0.386666	1.89073	0.565276
0.560333	0.184075	1.698	0.317824
0.803533	0.537923	1.91147	0.87912
0.8058	0.386784	0.6514	0.314887
1.66373	1	2.22553	0.600676
1.38433	0.478894	1.0512	0.309185
1.48367	0.103101	0.626	0.613712
2.2544	0.444956	1.2784	0.227441
1.8826	0.249984	0.914333	0.996136
1.65633	0.155281	1.743	0.096699
1.17927	0.015098	0.508267	0.056201
0.822467	0.250123	1.27267	1
0.5564	0.344346	0.638667	0.847426
1.80147	0.263463	1.87833	0.630958
1.61333	0.206076	1.45733	0.807163
1.35693	0.181065	1.2092	0.188369
0.925467	0.508102	0.885067	0.856898
0.684	0.262945	1.25093	0.860243
2.0844	0.023802	1.8966	0.470849
1.3916	0.840634	0.5112	0.471614
1.6434	0.134248	2.91007	0.117826
0.827067	0.484153	1.43233	0.468689
2.47827	0.89138	3.9822	0.316988
1.51307	0.569037	1.58773	0.474823
2.24407	0.336663	1.03553	0.098974
0.325133	0.983667	0.9256	0.129123
1.97273	0.748924	0.480267	0.996991
2.38753	0.34437	2.2096	0.389466
2.12427	0.261558	1.69367	0.575025
2.03833	0.348523	3.2942	0.577865
0.287333	0.200861	1.57507	0.877484
0.326333	0.218556	2.34353	0.67999
1.74967	0.478459	1.73453	0.170398
1.44207	0.189117	1.9826	0.169729
0.705133	0.58026	2.32867	0.016114
1.51447	0.345022	1.9534	0.967531
1.58413	0.561818	2.40347	1
0.5336	0.391617	2.20493	0.212848
1.5184	0.289815	1.92513	0.035491
2.367	0.022823	0.962	0.882544
0.750133	0.029992	1.5372	0.800722
2.6568	0.026619	0.416133	0.885514
2.05233	0.12482	0.710667	0.728131
1.53413	0.162338	1.60967	0.347052
1.04253	0.103075	1.4428	0.609445
1.8694	0.302311	2.31687	0.616405
1.52193	0.110805	1.2166	0.150715
1.85447	0.25111	2.3396	0.992669
1.13	0.221385	0.509533	0.461995
2.54107	0.293869	1.02733	0.876769
1.24873	0.244879	1.03573	0.756105
1.24767	0.452845	2.33827	0.452725
2.12293	0.10951	1.63793	0.108333
1.83607	0.548567	1.62253	0.13279
1.5758	0.540973	1.17413	0.234232
1.39147	0.398772	0.8696	0.619985
1.55227	0.561188	1.61727	0.980876
1.21827	0.646843	0.867267	0.659442
1.3408	0.446569	3.0022	0.969238
1.8842	0.044613	2.00887	0.551709
2.87227	0.124686	0.859533	0.552193
2.27533	0.116998	0.861933	0.496083
1.37607	0.164749	1.18127	0.494119
2.10573	0.193195	0.910267	0.664247
2.1422	0.217549	0.980467	0.106783
2.6452	0.419159	1.0234	0.938414
0.7482	0.60199	0.578	0.725773
0.485933	0.278485	0.9268	0.082053
1.70053	0.169244	1.7372	0.582149
1.06027	0.410308	2.36067	0.195708
2.30793	0.643566	1.45827	0.924185
1.5746	0.251832	0.941667	0.784802
1.56087	0.037504	1.61367	0.443736
0.839133	0.168786	1.73527	0.428
1.80673	0.20352	0.6368	0.028777
2.07773	0.179766	2.46893	0.635656
1.73033	0.186502	0.880733	0.96214
1.30173	0.675065	2.17313	0.948416
1.22113	0.051189	2.42193	1
1.24087	0.095619	1.00747	0.235944
1.6778	0.777781	1.7154	0.448016
2.4772	0.377338	1.98553	0.178073
2.22587	0.17059	1.2158	0.768997
2.34367	0.205001	1.38353	0.894437
2.05727	0.13813	1.9968	0.375525
1.59687	0.214113	1.29173	0.887733
2.1372	0.164685	1.7146	0.114839
1.62447	0.313671	0.531667	0.082571
0.796733	0.414441	2.118	0.193782
1.24887	0.093201	1.106	0.383705
0.872933	0.337134	2.955	0.949864
0.941933	0.641095	0.384267	0.227068
1.20933	0.388322	0.443067	0.056127
1.60973	0.277754	1.91207	0.946632
0.813	0.313299	4.30307	0.294523
1.7484	0.283852	1.5336	0.376723
1.9964	0.296354	0.514	0.645007
1.87067	0.067424	0.392067	0.498746
1.8782	0.587122	0.8864	0.112099
0.843733	0.16625	1.30467	0.437357
1.98	0.071918	0.624267	0.604912
1.17133	0.324555	1.84947	0.332186
2.335	0.216054	1.0268	0.975139
1.97047	0.385764	1.87587	0.091153
2.0646	0.141508	1.27247	0.505192
1.63687	0.325368	2.42	0.514563
1.32487	0.079515	2.2358	0.090024
2.3376	0.361798	0.465267	0.336117
2.81093	0.305162	0.727667	0.33567
1.52147	0.23113	0.6208	0.493999
1.34193	0.618894	0.533933	0.148039
0.8114	0.345938	2.39953	0.40121
1.4438	0.405023	2.2478	0.480826
1.9544	0.068849	0.849733
1.51873	0.391722	0.997667
1.6506	0.381321	1.62893
1.71533	0.108725	2.60727
1.2784	0.721708	2.4392
1.5538	0.639112	1.899
1.89493	0.14953	1.76907
1.89253	0.326376	0.942733
1.60433	0.410094	1.8372
1.11667	0.126366	0.890733
0.9822	0.022394	1.06693
0.9778	0.329444	2.73573
1.1912	0.113777	1.91833
1.777	0.303174	1.5322
1.71733	0.467996	0.533133
0.923733	0.318935	0.921067
0.894133	0.001177	1.9504
1.636	0.181148	1.21013
1.5994	0.212284	0.5086
0.568867	0.107617	1.88007
1.41667	0.003758	1.8558
1.55667	0.617106	1.99973
1.43567	0.100327	1.05
1.34807	0.093958	1.63207
0.5852	0.080502	2.3192
1.54287	0.469863	0.678467
1.88973	0.510837	1.98693
0.729333	0.418179	1.63127
3.548	0.331249	2.26527
2.09767	0.187069	2.48233
2.3716	0.158113	2.68733
2.15413	0.769614	1.9604
1.6904	0.086371	0.902733
1.6622	0.146112	0.723667
1.88073	0.108172	1.5446
1.86627	0.664513	1.795
1.7528	0.507217	0.3236
1.8572	0.886117	1.65373
1.90767	0.38771	1.43593
0.8886	0.492226	1.33393
1.04013	0.591817	0.993733
1.77847	0.113096	0.423333
1.62673	0.345563	1.81193
2.0938	0.177591	0.670867
1.22773	0.137688	2.03433
1.15213	0.204757	1.66707
0.683867	0.131564	1.6508
0.752467	0.553248	1.03647
0.9352	0.075255	0.897333
1.6308	0.095984	1.11953
1.65047	0.083564	1.831
1.69993	0.482518	1.3426
2.18367	0.090072	1.54533
2.94013	0.247977	2.0268
2.1136	0.38166	2.84147
1.4706	0.254178	1.61467
1.03327	0.167922	1.1432
2.32733	0.123981	2.2804
0.363733	0.495549	0.447733
0.717	0.193546	1.91553
2.51847	0.285074	0.527733
2.08687	0.120658	1.44353
2.03773	0.193563	1.63367
2.01593	0.193558	2.44167
0.932733	0.459656	1.2496
1.9448	0.790858	1.87847
1.08587	0.403107	1.19207
1.47073	0.309788	1.3654
1.59553	0.430119	1.0274
1.5158	0.414926	1.20947
1.62067	0.109621	0.744667
2.00107	0.341972	1.55027
2.46033	0.782055	1.13193
1.8214	0.042062	1.63693
2.1442	0.420506	1.8178
2.489	0.33948	2.15873
1.67653	0.285529	2.50813
1.58447	0.217797	0.863067
0.7652	0.825261	1.30127
0.731533	0.110368	1.4282
1.643	0.219817	0.973467
1.6206	0.15759	1.33807
1.65567	0.570312	0.592
1.60753	0.10563	1.923
3.26207	0.299937	1.13827
3.2542	0.385226	1.87727
1.97367	0.328988	1.20567
1.56273	0.388594	0.731867
1.349	0.297083	1.253
2.9706	0.438475	1.1556
1.128	0.399293	1.39387
1.6584	0.121852	0.6048
1.95113	0.234584	1.1882
1.61707	0.562466	1.0072
2.72687	0.041086	1.4078
2.74727	0.227499	0.754333
2.6826	0.606026	3.7462
1.0074	0.097483	0.403067
1.0014	0.387121	1.18107
0.854933	0.807599	0.839133
1.94693	0.42617	1.78667
1.43753	0.117038	2.31287
1.71267	0.178474	1.16533
1.21187	0.134878	0.509
1.66367	0.306722	2.23687
2.35447	0.175031	2.37207
2.42833	0.483053	1.12947
0.619133	0.354147	1.8122
1.4754	0.514449	1.42593
1.37207	0.41169	2.0612
1.87013	0.340765	1.29933
1.38847	0.082276	2.22053
1.97047	0.344856	2.32533
2.11967	0.498498	0.924533
1.8478	0.307854	0.2194
2.6694	0.317266	0.981867
1.8366	0.173102	1.24747
1.5932	0.072977	1.36073
1.53367	0.202354	0.979067
1.40747	0.209017	0.624267
1.51373	0.933331	1.60827
2.53233	0.828027	0.709933
2.2348	0.465015	0.800267
2.50033	0.816811	0.258267
2.28353	0.080411	0.864867
1.21193	0.366457	1.02307
1.32773	0.076931	1.76453
1.9956	0.195879	1.18387
2.855	0.322627	0.969067
0.366533	0.452671	0.733867
2.03893	0.651309	0.5416
1.98753	0.119423	1.85673
1.5866	0.375523	1.57107
0.806733	0.064638	1.962
2.04907	0.463342	1.72287
1.61347	0.044849	0.851333
2.38633	0.252246	2.1342
1.15027	0.145641	1.54227
1.56407	0.186718	1.07733
1.2966	0.163318	0.3106
1.02347	0.323234	0.544
1.92207	0.226293	1.37133
0.894667	0.02734	1.18527
1.13413	0.035755	1.15587
1.32593	1	1.53093
1.76867	0.255902	0.9586
1.99907	0.199864	2.17973
1.07587	0.179684	1.24787
1.92893	0.070613	2.0742
0.653467	0.449502	1.6016
1.33467	0.343891	2.19973
0.482133	0.104543	1.55547
0.590933	0.477266	0.897133
1.5812	0.248473	1.3074
1.148	0.205579	1.04853
1.83847	0.549414	1.92533
0.6768	0.341607	0.550933
0.814133	0.420445	0.825
1.40307	0.402342	1.2488
1.75507	0.084497	0.645267
0.3904	0.546665	1.4758
2.26287	0.064757	0.766
1.78627	0.150099	1.1826
1.91867	0.118359	0.955933
0.896667	0.111932	0.534267
0.272067	0.316285	1.98747
0.7386	0.084289	0.576267
2.3232	0.447509	2.04807
3.1132	0.079089	1.64647
2.1028	0.110472	0.4756
2.1826	0.21787	0.8958
1.99833	0.178758	1.68733
1.77607	0.461866	1.393
2.0416	0.75284	0.5992
0.7552	0.948804	1.25927
0.476933	0.021496	1.7372
1.89967	0.364116	2.03307
0.722533	0.584146	1.78627
1.64633	0.678463	1.512
1.75887	0.210537	2.25107
1.50993	0.102628	0.965267
1.09427	0.082953	0.744333
1.95587	0.289801	2.46347
2.01553	0.306447	1.24533
1.64627	0.145718	0.696133
1.33487	0.402053	2.00253
2.31387	0.150596	0.7038
1.20467	0.2059	0.610467
1.8536	0.006833	1.19547
1.07387	0.284444	2.23553
1.25413	0.061383	0.999067
2.10653	0.220769	1.04413
1.9422	0.169402	1.7938
1.9212	0.176321	2.42007
1.48373	0.754789	1.05393
0.580733	0.254998	2.38913
1.82267	0.500576	2.5738
0.518333	0.361233	1.64507
1.774	0.081308	1.161
1.1604	0.106743	0.493667
2.1084	0.312052	3.31087
2.50333	0.635651	2.06967
2.20333	0.667732	0.8358
1.35153	0.25116
1.95093	0.170259
1.59353	0.087699
2.065	0.359591
1.733	0.098836
2.6538	0.119761
2.00647	0.109147
1.91867	0.18873
2.443	0.21607
1.63853	0.398997
1.54787	0.071761
1.19847	0.516543
1.48253	0.392279
1.61107	0.181728
1.53687	0.733131
2.04187	0.177848
1.83127	0.445736
2.74727	0.179306
1.8772	0.338112
1.81527	0.34176
2.3022	0.209253
1.43353	0.132694
2.21173	0.166334
1.66853	0.164507
1.60207	0.614333
1.65953	0.059971
1.9308	0.259204
0.875067	0.206837
2.07553	0.366873
1.17107	0.461271
1.32653	0.370998
1.56467	0.225132
2.20607	0.141244
1.09907	0.51817
1.47467	0.165909
1.5738	0.069592
0.6022	0.125005
2.6526	0.092948
1.24707	0.323127
1.8874	0.194434
1.6908	0.638488
1.14647	0.272845
1.22207	0.800532
2.27587	0.53764
1.90207	0.550265
1.56267	0.068439
2.31213	0.06983
2.26507	0.291833
2.09153	0.154424
2.17273	0.494671
1.70227	0.22878
0.8548	0.169365
1.39833	0.181361
1.986	0.221013
1.76287	0.15935
0.9022	0.674872
1.82847	0.222882
1.53287	0.057321
2.39613	1
1.25773	0.537661
1.79833	0.021674
0.5534	0.584744
2.1484	0.224803
1.92547	0.234441
1.8798	0.164295
0.19	0.204175
1.2308	0.418851
1.6012	0.111448
0.6842	0.262017
2.1198	0.166567
0.953333	0.063677
1.50373	0.369049
0.775133	0.310109
2.25747	0.198871
2.20767	0.251551
2.3246	0.502823
0.859733	0.228828
2.67253	0.138213
1.58487	0.150911
1.31053	0.124742
1.1536	0.067325
2.50867	0.020538
2.09413	0.263456
0.43	0.539771
1.11167	0.351839
2.07393	0.417712
0.877333	0.497298
1.13567	0.211652
2.47493	0.305962
0.791933	0.137141
1.5994	0.073622
0.820067	0.306332
1.31127	0.519758
2.16993	0.214036
1.96467	0.145548
1.26993	0.311543
0.3406	0.117198
1.16647	0.544092
1.2406	0.270237
1.82673	0.353184
1.66453	0.031069
1.4646	0.102518
1.56407	0.810735
0.963667	0.440493
1.02773	0.162293
1.70867	0.259944
1.83107	0.163435
2.32033	0.13079
0.639867	0.135424
1.43147	0.45582
1.79373	0.236141
1.43787	0.405258
2.5402	0.093106
2.06693	0.505415
0.86	0.687444
1.15493	0.352179
2.085	0.326018
2.46493	0.752745
1.5098	0.862925
1.86687	0.068878
2.7058	0.264066
0.7848	0.333313
2.05667	0.173165
0.7488	0.337067
1.68107	0.570548
1.09547	0.039535
0.744733	0.433912
1.5104	0.094046
0.918067	0.240338
1.67533	0.165501
1.11627	0.470053
2.6252	0.218899
1.13267	0.384487
0.740667	0.214378
2.3998	0.52104
2.0762	0.585325
0.7494	0.376814
1.07093	0.380593
2.1132	0.074176
0.8562	0.14878
1.80567	0.404439
1.1858	0.24212
1.88193	0.07663
1.56747	0.562046
0.896133	0.148261
1.5482	0.384553
3.01193	0.281288
1.2648	0.21032
1.374	0.32598
1.74767	0.324494
1.47433	0.682373
2.09727	0.800027
1.12933	0.793901
0.910333	0.131335
1.63213	0.514778
2.55853	0.058129
1.48827	0.380175
1.85827	0.350729
1.3182	0.134032
1.70247	0.745509
1.42047	0.430929
1.24693	0.09175
2.25147	0.10615
2.2084	0.249643
2.7254	0.190502
2.3898	0.577406
1.8834	0.645397
1.21947	0.211312
2.00473	0.212313
1.887	0.106337
2.73007	0.358548
2.4782	0.474801
1.11087	0.485793
2.09773	0.206992
2.44387	0.131836
1.48407	0.66379
1.599	0.461746
1.47707	0.115764
1.3936	0.104944
2.14807	0.05537
2.01227	0.530644
0.6466	0.937228
1.7426	0.135616
1.4468	0.116444
0.9674	0.562407
1.46153	0.333981
1.57847	0.299798
2.21573	0.729247
2.0242	0.332323
1.7642	0.083368
0.552467	0.579877
0.856933	0.069548
2.0326	0.178117
0.361133	0.149536
1.0204	0.154728
1.56307	0.300814
2.63807	0.494016
2.6114	0.07093
0.953	0.102318
0.5642	0.448672
2.30807	0.226449
1.77987	0.347985
1.03313	0.130742
2.1822	0.094635
1.52387	0.348733
2.21393	0.571802
1.98333	0.283498
2.25887	0.09236
0.9574	0.366407
2.11493	0.078689
0.813	0.182436
1.8248	0.523744
1.6312	0.572067
1.94607	0.545423
0.962667	0.088693
1.02227	0.375124
1.98553	0.329945
0.845733	0.534451
1.26033	0.636389
1.96367	0.269491
0.964467	0.130491
0.938733	0.624694
2.15247	0.072942
2.48767	0.278467
1.5242	0.267414
0.762	0.972222
0.658933	0.575742
1.17573	0.470689
2.1004	0.118383
1.46233	0.148787
1.04173	0.520314
0.6914	0.472783
2.33233	0.225207
2.2662	0.320906
2.0578	0.518925
1.41473	0.038721
1.97393	0.320788
1.52227	0.262461
2.4	0.311707
0.7346	0.516714
1.31993	0.035298
1.0178	0.076543
1.84627	0.297633
1.90533	0.166702
1.3658	0.598797
2.15513	0.307209
1.42673	0.606304
1.04793	0.221171
1.43047	0.006928
2.23487	0.366903
1.44893	0.05886
1.53727	0.089898
1.87613	0.158035
0.597667	0.451371
0.482133	0.589394
0.7082	0.25098
2.22613	0.048901
2.29693	0.078878
1.81073	0.342302
1.79973	0.142031
1.25193	0.153735
2.50047	0.327537
2.4598	0.215648
0.980067	0.742409
0.881467	0.269881
1.40747	0.424806
1.5268	0.219559
0.933333	0.258937
1.52907	0.199975
1.19713	0.28868
0.419533	0.201832
1.39113	0.191977
1.28053	0.229951
1.15407	0.117669
1.58047	0.28716
1.98973	0.144869
1.79247	0.137335
1.12467	0.534544
1.778	0.556519
2.66087	0.333719
1.7726	0.279909
1.75233	0.033463
2.03947	0.220221
1.0534	0.799492
1.22207	0.629937
1.00293	0.192668
0.712667	0.330015
1.99807	0.428091
1.82807	0.063226
1.72867	0.733347
0.988267	0.108247
1.1058	0.321938
2.37013	0.47519
1.36993	0.083558
1.6732	0.530649
1.88173	0.089193
1.45653	0.124178
0.9312	0.139705
1.8506	0.098114
2.994	0.522525
0.635467	0.549341
1.37353	0.509643
1.27827	0.383073
1.99433	0.046841
1.01107	0.187005
2.1088	0.435998
1.39227	0.046425
1.63007	0.117417
2.45547	0.381163
1.51053	0.521223
2.87853	0.054817
0.199667	0.147623
1.9728	0.404567
1.63413	0.228685
1.77173	0.267315
1.70987	0.446151
1.6916	0.625116
1.27413	0.35548
1.96587	0.15305
1.67913	0.029236
1.8412	0.28338
1.36787	0.74271
2.70247	0.402589
2.6396	0.360421
1.78327	0.09978
0.803333	0.499758
2.1684	0.161158
1.8344	0.359741
1.48127	0.124264
1.67453	0.105169
1.58147	0.129818
1.425	0.271634
1.08193	0.401782
1.62253	0.286474
[truncated: 1,113 more rows]

## Sheet: FigS2
Slide	Expt	IdU_Green_len	CldU_Red_len
35	Expt1.Stain1	7.664	8.342
35	Expt1.Stain1	6.188	7.309
35	Expt1.Stain1	8.642	7.643
35	Expt1.Stain1	8.975	4.816
35	Expt1.Stain1	6.928	7.225
35	Expt1.Stain1	7.739	7.127
35	Expt1.Stain1	10.401	10.44
35	Expt1.Stain1	6.476	6.117
35	Expt1.Stain1	9.85	6.834
35	Expt1.Stain1	7.236	6.873
35	Expt1.Stain1	6.814	6.761
35	Expt1.Stain1	12.75	11.45
35	Expt1.Stain1	12.197	10.373
35	Expt1.Stain1	9.529	12.003
35	Expt1.Stain1	14.696	12.142
35	Expt1.Stain1	9.952	6.163
35	Expt1.Stain1	7.713	9.271
35	Expt1.Stain1	12.655	15.449
35	Expt1.Stain1	18.653	15.588
35	Expt1.Stain1	9.489	6.09
35	Expt1.Stain1	13.431	11.846
35	Expt1.Stain1	9.778	13.131
35	Expt1.Stain1	10.428	14
35	Expt1.Stain1	13.141	12.929
35	Expt1.Stain1	13.236	13.499
35	Expt1.Stain1	11.834	10.489
35	Expt1.Stain1	12.149	13.756
35	Expt1.Stain1	12.549	12.42
35	Expt1.Stain1	11.228	13.698
35	Expt1.Stain1	13.212	13.413
35	Expt1.Stain1	10.463	13.79
35	Expt1.Stain1	10.583	13.727
35	Expt1.Stain1	14.937	10.141
35	Expt1.Stain1	13.789	11.432
35	Expt1.Stain1	7.553	9.415
35	Expt1.Stain1	9.978	16.495
35	Expt1.Stain1	6.077	8.897
35	Expt1.Stain1	10.34	10.808
35	Expt1.Stain1	11.025	9.591
35	Expt1.Stain1	11.925	12.207
35	Expt1.Stain1	7.479	9.652
35	Expt1.Stain1	10.361	8.285
35	Expt1.Stain1	9.069	7.218
35	Expt1.Stain1	8.113	9.26
35	Expt1.Stain1	10.777	5.497
35	Expt1.Stain1	15	9.764
35	Expt1.Stain1	13.146	10.237
35	Expt1.Stain1	11.937	10.217
35	Expt1.Stain1	9.781	9.717
35	Expt1.Stain1	12.873	7.933
35	Expt1.Stain1	8.33	8.502
35	Expt1.Stain1	9.34	6.187
35	Expt1.Stain1	8.849	5.26
35	Expt1.Stain1	9.62	5.897
35	Expt1.Stain1	10.813	10.022
35	Expt1.Stain1	11.065	11.118
35	Expt1.Stain1	17.723	9.512
35	Expt1.Stain1	9.241	8.82
35	Expt1.Stain1	12.116	9.113
35	Expt1.Stain1	9.31	8.07
35	Expt1.Stain1	7.225	4.195
35	Expt1.Stain1	8.659	9.637
35	Expt1.Stain1	7.501	6.921
35	Expt1.Stain1	7.164	8.314
35	Expt1.Stain1	11.642	11.677
35	Expt1.Stain1	13.227	10.199
30	Expt1.Stain1	7.797	7.055
30	Expt1.Stain1	9.295	7.752
30	Expt1.Stain1	5.67	3.897
30	Expt1.Stain1	12.773	14.86
30	Expt1.Stain1	10.144	10.472
30	Expt1.Stain1	6.809	6.027
30	Expt1.Stain1	7.714	6.825
30	Expt1.Stain1	5.978	8.65
30	Expt1.Stain1	3.56	2.503
30	Expt1.Stain1	13.619	18.241
30	Expt1.Stain1	9.592	14.68
30	Expt1.Stain1	10.865	8.461
30	Expt1.Stain1	10.235	11.241
30	Expt1.Stain1	13.199	12.357
30	Expt1.Stain1	7.833	7.591
30	Expt1.Stain1	13.373	12.403
30	Expt1.Stain1	7.304	5.773
30	Expt1.Stain1	9.67	9.599
30	Expt1.Stain1	10.307	10.939
30	Expt1.Stain1	8.673	9.053
30	Expt1.Stain1	7.861	10.264
30	Expt1.Stain1	11.087	9.391
30	Expt1.Stain1	14.501	14.007
30	Expt1.Stain1	7.58	11
30	Expt1.Stain1	6.198	6.492
30	Expt1.Stain1	6.111	6.355
30	Expt1.Stain1	11.43	13.1
30	Expt1.Stain1	10.853	10.909
30	Expt1.Stain1	9.764	9.542
30	Expt1.Stain1	10.844	8.462
30	Expt1.Stain1	9.643	8.238
30	Expt1.Stain1	9.16	15.035
30	Expt1.Stain1	5.785	3.638
30	Expt1.Stain1	9.705	9.14
30	Expt1.Stain1	7.001	10.08
30	Expt1.Stain1	9.424	8.865
30	Expt1.Stain1	7.999	8.722
30	Expt1.Stain1	8.375	8.289
30	Expt1.Stain1	7.546	7.446
30	Expt1.Stain1	10.812	8.722
30	Expt1.Stain1	11.003	8.757
30	Expt1.Stain1	10.451	6.095
30	Expt1.Stain1	8.782	10.562
30	Expt1.Stain1	11.048	10.789
30	Expt1.Stain1	7.321	7.355
30	Expt1.Stain1	9.931	7.093
30	Expt1.Stain1	5.566	6.154
30	Expt1.Stain1	7.935	11.075
35	Expt1.Stain2	12.76	10.83
35	Expt1.Stain2	9.73	5.68
35	Expt1.Stain2	6.47	11.9
35	Expt1.Stain2	9.5	6.8
35	Expt1.Stain2	10.7	10.4
35	Expt1.Stain2	10.8	9.6
35	Expt1.Stain2	10.8	10.6
35	Expt1.Stain2	7.6	8
35	Expt1.Stain2	10.8	5.8
35	Expt1.Stain2	6.9	4.8
35	Expt1.Stain2	7.8	2.9
35	Expt1.Stain2	11.9	11.3
35	Expt1.Stain2	9.3	6.3
35	Expt1.Stain2	7.9	4.8
35	Expt1.Stain2	7.3	7.5
35	Expt1.Stain2	6.6	9.5
35	Expt1.Stain2	20.7	11.4
35	Expt1.Stain2	9.6	6.4
35	Expt1.Stain2	13.3	14.3
35	Expt1.Stain2	8.1	2.3
35	Expt1.Stain2	15.3	13.2
35	Expt1.Stain2	19.5	8.2
35	Expt1.Stain2	9	11.5
35	Expt1.Stain2	9	10.4
35	Expt1.Stain2	6.9	7.1
35	Expt1.Stain2	6.6	7.3
35	Expt1.Stain2	8	8
35	Expt1.Stain2	4.9	5
35	Expt1.Stain2	4.5	7.7
35	Expt1.Stain2	13.2	12.2
35	Expt1.Stain2	8.2	11.2
35	Expt1.Stain2	9.3	16.3
35	Expt1.Stain2	12.9	6.5
35	Expt1.Stain2	6.4	6.8
35	Expt1.Stain2	9	7.9
35	Expt1.Stain2	6.1	6.5
40	Expt1.Stain2	6.8	7.4
40	Expt1.Stain2	7.1	7.6
40	Expt1.Stain2	11	8.8
40	Expt1.Stain2	9.2	11.5
40	Expt1.Stain2	5	7
40	Expt1.Stain2	9.2	5.5
40	Expt1.Stain2	6.7	9.9
40	Expt1.Stain2	3.2	8.2
40	Expt1.Stain2	5.3	5.5
40	Expt1.Stain2	11.6	8.6
40	Expt1.Stain2	4.6	8.4
40	Expt1.Stain2	20.6	16.4
40	Expt1.Stain2	11.4	8.6
40	Expt1.Stain2	8.9	6.6
40	Expt1.Stain2	3.1	6
40	Expt1.Stain2	2.8	13.6
40	Expt1.Stain2	9.1	13.8
40	Expt1.Stain2	9.1	9.4
40	Expt1.Stain2	9	10.3
40	Expt1.Stain2	3.3	7.6
40	Expt1.Stain2	9.3	2.8
40	Expt1.Stain2	7.6	11.1
40	Expt1.Stain2	7.5	3.6
40	Expt1.Stain2	5.2	5.2
40	Expt1.Stain2	7.1	6.3
40	Expt1.Stain2	9.5	10
40	Expt1.Stain2	4.7	7.2
40	Expt1.Stain2	5.8	5.2
40	Expt1.Stain2	6.2	8.3
40	Expt1.Stain2	4	7.7
40	Expt1.Stain2	4.9	7.6
40	Expt1.Stain2	7.8	6.7
40	Expt1.Stain2	6.2	13.9
40	Expt1.Stain2	6.4	7.9
40	Expt1.Stain2	9.2	9.4
40	Expt1.Stain2	10.2	4.3
40	Expt1.Stain2	4.7	4.4
40	Expt1.Stain2	10.3	7.9
40	Expt1.Stain2	7.8	12.2
40	Expt1.Stain2	9	8.4
40	Expt1.Stain2	6	8.1
40	Expt1.Stain2	13.7	5.3
40	Expt1.Stain2	5.1	5
40	Expt1.Stain2	6.1	8.3
40	Expt1.Stain2	10	7.5
40	Expt1.Stain2	10.2	11
40	Expt1.Stain2	3.4	9.7
40	Expt1.Stain2	5.1	8.5
40	Expt1.Stain2	8.7	11.5
40	Expt1.Stain2	8	11.7
40	Expt1.Stain2	5.8	9
40	Expt1.Stain2	12.3	9.5
40	Expt1.Stain2	6.9	3.6
40	Expt1.Stain2	6.7	7.1
40	Expt1.Stain2	8.9	10.3
40	Expt1.Stain2	5.8	7.3
2	Expt2.Stain1	11.2	6.2
2	Expt2.Stain1	12.5	9
2	Expt2.Stain1	7.6	4.2
2	Expt2.Stain1	6.5	3.7
2	Expt2.Stain1	8	3.6
2	Expt2.Stain1	7.8	6.8
2	Expt2.Stain1	12.3	6.6
2	Expt2.Stain1	7.9	6.3
2	Expt2.Stain1	8.5	8.4
2	Expt2.Stain1	8.4	6.8
2	Expt2.Stain1	6.9	5.4
2	Expt2.Stain1	8.2	7
2	Expt2.Stain1	6.3	9.4
2	Expt2.Stain1	8.6	5.2
2	Expt2.Stain1	11	3.9
2	Expt2.Stain1	12.2	9.7
2	Expt2.Stain1	12.2	8.9
2	Expt2.Stain1	7.5	10.5
2	Expt2.Stain1	7.2	7.2
2	Expt2.Stain1	12.9	6.8
2	Expt2.Stain1	5.9	6.7
2	Expt2.Stain1	8	5.1
2	Expt2.Stain1	6.7	7.3
2	Expt2.Stain1	10.3	4.4
2	Expt2.Stain1	7	6.7
2	Expt2.Stain1	12.7	8.9
2	Expt2.Stain1	6.4	5.8
2	Expt2.Stain1	8.9	4.3
2	Expt2.Stain1	8.4	6.7
2	Expt2.Stain1	10	4.4
2	Expt2.Stain1	9.4	6.9
2	Expt2.Stain1	12.5	5.7
2	Expt2.Stain1	12.2	7.1
2	Expt2.Stain1	12.8	5
2	Expt2.Stain1	15.7	8.8
2	Expt2.Stain1	9.6	8.3
2	Expt2.Stain1	12	9.1
2	Expt2.Stain1	10.3	9.4
2	Expt2.Stain1	10.7	3.9
2	Expt2.Stain1	8.8	6.4
2	Expt2.Stain1	9.9	4.8
2	Expt2.Stain1	14.4	12.1
2	Expt2.Stain1	9.7	10.9
2	Expt2.Stain1	5.2	4.1
2	Expt2.Stain1	8.6	8.1
2	Expt2.Stain1	14	8.6
2	Expt2.Stain1	12.3	10.3
2	Expt2.Stain1	8.1	4.6
2	Expt2.Stain1	5.7	14.1
2	Expt2.Stain1	9.3	4
2	Expt2.Stain1	9.5	7.3
2	Expt2.Stain1	11.4	7.8
2	Expt2.Stain1	7.8	13.7
2	Expt2.Stain1	10.6	12.9
2	Expt2.Stain1	7.3	7.7
2	Expt2.Stain1	12	9.6
2	Expt2.Stain1	15	7.5
2	Expt2.Stain1	9.4	7.8
2	Expt2.Stain1	9.4	5.9
2	Expt2.Stain1	10	8.8
2	Expt2.Stain1	8.7	5.3
2	Expt2.Stain1	14	7.7
2	Expt2.Stain1	12.8	5.2
2	Expt2.Stain1	5.3	10.8
2	Expt2.Stain1	14.4	16.9
2	Expt2.Stain1	13.4	9.8
2	Expt2.Stain1	8	5.8
2	Expt2.Stain1	10.6	8.6
2	Expt2.Stain1	9.8	4.2
2	Expt2.Stain1	8.4	10.4
2	Expt2.Stain1	11.5	11.8
2	Expt2.Stain1	14.9	9.2
2	Expt2.Stain1	11.8	10
2	Expt2.Stain1	7.5	5.8
2	Expt2.Stain1	10.1	4.2
2	Expt2.Stain1	8.8	4.2
2	Expt2.Stain1	15.2	12.3
2	Expt2.Stain1	15	10.3
2	Expt2.Stain1	17.5	12.7
2	Expt2.Stain1	8.8	4.2
2	Expt2.Stain1	9.5	8.9
2	Expt2.Stain1	10.3	8.9
2	Expt2.Stain1	12.6	17.3
2	Expt2.Stain1	9.9	10.8
2	Expt2.Stain1	8.8	4.7
2	Expt2.Stain1	8.9	6.6
10	Expt2.Stain1	6.7	6
10	Expt2.Stain1	6.5	6
10	Expt2.Stain1	10	5.5
10	Expt2.Stain1	7.1	6.1
10	Expt2.Stain1	9.4	2.8
10	Expt2.Stain1	13.8	5.5
10	Expt2.Stain1	9.9	5.7
10	Expt2.Stain1	11.2	6.9
10	Expt2.Stain1	11.1	9.8
10	Expt2.Stain1	13.2	10.1
10	Expt2.Stain1	9.9	4
10	Expt2.Stain1	12.1	7.7
10	Expt2.Stain1	6.5	5.5
10	Expt2.Stain1	5	4.8
10	Expt2.Stain1	9	5.1
10	Expt2.Stain1	7.9	3.2
10	Expt2.Stain1	8.5	9.7
10	Expt2.Stain1	7.8	6.7
10	Expt2.Stain1	9	8.4
10	Expt2.Stain1	8.2	6.9
10	Expt2.Stain1	9.7	6.1
10	Expt2.Stain1	6.4	8.8
10	Expt2.Stain1	8.3	3.5
10	Expt2.Stain1	8.9	8.2
10	Expt2.Stain1	8.2	4.6
10	Expt2.Stain1	6.2	4
10	Expt2.Stain1	7.3	5
10	Expt2.Stain1	9.7	5.5
10	Expt2.Stain1	6.2	4.7
10	Expt2.Stain1	13.3	6.1
10	Expt2.Stain1	8.7	4.2
10	Expt2.Stain1	8.2	5.1
10	Expt2.Stain1	15.9	7.9
10	Expt2.Stain1	6.8	5.1
10	Expt2.Stain1	7.2	4.3
10	Expt2.Stain1	7.3	11.7
10	Expt2.Stain1	9.3	6.6
10	Expt2.Stain1	8.7	6.4
10	Expt2.Stain1	10.2	6.4
10	Expt2.Stain1	8.2	6.3
10	Expt2.Stain1	12.6	5.9
10	Expt2.Stain1	7.8	9.8
10	Expt2.Stain1	12.1	9.3
10	Expt2.Stain1	9.5	3.3
10	Expt2.Stain1	9.3	3.8
10	Expt2.Stain1	11.1	5.9
10	Expt2.Stain1	8	4.7
10	Expt2.Stain1	11.7	7
10	Expt2.Stain1	7.8	5.7
10	Expt2.Stain1	6.4	5.5
10	Expt2.Stain1	6.9	5.9
10	Expt2.Stain1	8.4	8.3
10	Expt2.Stain1	12.1	8.3
10	Expt2.Stain1	12.3	11.6
10	Expt2.Stain1	14.6	13
10	Expt2.Stain1	6	9.6
10	Expt2.Stain1	11.4	7.7
10	Expt2.Stain1	12	7.7
10	Expt2.Stain1	9.7	6.9
10	Expt2.Stain1	9.2	5.7
10	Expt2.Stain1	8.6	4.6
10	Expt2.Stain1	9.8	8.2
10	Expt2.Stain1	8.9	4.4
10	Expt2.Stain1	9.9	3.6
10	Expt2.Stain1	7.6	4.8
10	Expt2.Stain1	9.4	3.9
10	Expt2.Stain1	7.2	4.2
10	Expt2.Stain1	11.7	5.9
10	Expt2.Stain1	8.4	4.1
10	Expt2.Stain1	7.1	6.3
10	Expt2.Stain1	9.3	8.2
10	Expt2.Stain1	7.8	4.6
10	Expt2.Stain1	9	4.9
10	Expt2.Stain1	10.6	7.1
10	Expt2.Stain1	9.3	4.9
10	Expt2.Stain1	12.5	7
10	Expt2.Stain1	7.6	5.5
10	Expt2.Stain1	3.7	3.9
10	Expt2.Stain1	7.7	5.2
10	Expt2.Stain1	7.5	4.7
10	Expt2.Stain1	11.9	9.4
10	Expt2.Stain1	8.9	5

## Sheet: FigS3
Untreated				HU-treated
Rep1		Rep2		Rep1		Rep2
RoF	BrdU	RoF	BrdU	RoF	BrdU	RoF	BrdU
6.196	19.058	4.908	21.235	2.786	4.769	3.98	1.437
7.889	19.198	4.319	26.764	6.125	9.633	3.426	1.066
3.792	8.18	3.536	14.029	2.41	9.153	4.737	2.16
3.721	11.677	4.879	20.981	4.505	5.796	4.091	5.999
4.503	11.282	4.873	17.327	2.542	2.373	4.586	6.553
9.167	7.063	7.364	21.268	6.439	15.734	8.85	3.044
6.158	21.871	3.082	5.962	2.607	6.271	4.742	5.887
9.428	25.416	3.909	2.288	8.794	3.575	6.552	4.912
5.497	6.665	4.508	4.368	5.639	7.627	3.337	8.738
5.86	16.39	5.545	33.696	1.901	2.532	4.989	4.899
2.747	12.91	14.42	28.431	8.604	3.786	4.029	5.133
2.07	11.996	5.486	16.767	4.742	8.974	1.556	3.7
7.696	22.384	8.606	19.037	3.632	7.637	2.684	3.384
8.793	10.163	4.328	9.958	7.671	1.428	3.033	11.151
5.091	11.505	8.965	30.781	6.995	2.101	6.204	5.569
2.443	7.671	6.562	15.785	4.679	11.034	4.962	8.537
4.057	19.073	4.508	3.694	3.717	5.745	3.895	0.688
5.58	9.93	4.358	17.415	5.513	4.413	5.153	3.229
3.208	9.233	5.283	18.159	4.402	4.57	3.189	7.688
5.324	1.739	5.198	17.477	2.614	4.105	3.463	8.39
1.971	2.603	5.291	12.637	5.053	5.682	3.126	3.518
8.785	1.956	4.052	23.179	3.322	13.083	7.263	11.911
2.482	18.09	2.367	10.681	2.966	5.111	4.376	6.893
2.375	18.416	3.775	7.268	3.236	2.554	1.5	2.647
3.751	12.255	9.664	15.209	9.176	7.24	4.046	10.61
7.981	20.332	2.664	3.486	8.147	3.354	6.132	10.336
4.533	22.082	6.917	20.743	5.406	5.914	2.118	4.897
4.762	1.01	2.159	22.145	4.449	4.419	2.028	37.36
3.553	14.957	5.415	21.039	3.117	1.649	7.878	1.724
4.356	22.124	3.056	21.771	4.087	6.327	4.063	11.38
3.84	1.337	3.194	12.563	3.368	5.136	3.182	9.376
9.854	25.857	2.021	23.29	3.854	4.546	6.101	13.768
5.585	17.954	2.066	9.034	4.699	5.18	7.24	5.353
7.556	18.482	3.568	19.013	8.528	4.288	4.918	2.325
3.194	16.252	6.361	1.403	8.594	3.974	2.444	5.509
3.769	30.457	4.942	21.376	3.152	9.506	8.844	5.958
9.056	1.826	4.539	29.881	4.255	9.774	2.733	5.902
7.316	1.582	9.998	20.008	2.019	2.799	4.475	4.12
9.209	14.371	5.337	13.144	1.309	8.727	1.815	4.267
9.813	18.695	6.767	4.96	3.234	7.228	6.58	6.624
5.911	31.054	4.898	19.196	3.564	5.165	5.971	9.396
7.649	10.605	3.304	7.397	4.989	10.238	3.915	6.29
5.109	9.116	4.009	30.648	4.53	5.76	1.854	1.222
9.684	26.825	2.586	21.505	4.335	5.88	3.706	4.565
2.839	19.897	3.852	28.932	1.906	3.614	2.238	14.034
4.126	9.061	4.009	13.332	4.992	4.787	3.656	6.151
3.548	7.477	3.078	13.38	6.892	4.094	3.886	6.615
9.609	17.558	2.28	18.194	4.711	9.342	6.496	10.493
10.233	21.744	7.247	24.631	1.849	7.418	6.501	10.059
8.318	25.758	10.704	5.944	2.844	8.197	2.562	2.732
9.934	21.903	9.135	26.258	2.904	2.048	7.393	5.912
5.056	21.151	2.576	16.276	5.806	3.314	11.377	7.045
7.035	15.387	1.761	1.446	3.162	1.452	7.832	8.95
2.951	15.37	3.647	7.303	7.625	9.103	3.362	6.813
4.381	14.25	5.077	26.479	2.517	5.884	6.256	3.395
7.707	8.951	1.915	18.151	3.707	5.751	3.542	8.615
7.568	3.069	4.675	20.004	6.018	5.485	4.6	9.734
13.024	6.913	5.193	10.14	7.426	9.157	6.276	9.922
8.065	18.685	6.989	29.683	2.001	1.434	1.577	20.189
5.913	25.906	8.539	21.957	1.971	12.101	5.411	10.595
3.778	17.463	3.459	6.021	5.63	2.574	3.077	11.239
6.713	16.467	2.323	9.645	4.355	4.742	3.774	6.78
5.004	26.182	4.845	14.946	4.193	3.316	3.525	9.23
2.279	10.023	4.519	7.406	8.469	13.672	4.429	7.305
4.851	21.319	7.23	16.162	8.542	4.674	1.758	2.231
6.077	26.607	5.393	18.7	2.463	5.057	5.541	6.369
2.49	15.734	4.536	4.136	5.909	3.4	2.504	6.661
3.936	8.158	2.31	19.814	5.526	3.448	3.619	8.23
5.506	13.121	2.768	17.338	1.848	17.755	8.714	6.388
5.509	8.196	2.009	8.017	3.881	3.669	6.023	4.542
12.502	7.489	8.533	18.615	2.951	4.616	2	4.224
7.597	21.813	4.056	14.172	1.822	6.355	4.27	9.103
7.261	8.29	4.972	14.028	2.309	4.641	7.616	5.946
9.56	5.781	5.583	28.643	8.828	4.573	2.752	6.177
10.252	20.34	3.678	12.69	2.771	2.08	4.968	3.352
5.712	20.485	2.742	1.146	1.667	4.543	2.034	7.011
4.476	21.878	5.251	20.354	2.82	4.377	5.366	5.172
6.327	10.688	5.151	24.479	6.708	1.469	2.073	2.779
5.397	19.942	3.3	4.906	6.067	1.667	6.906	8.728
3.804	8.817	3.919	19.783	2.71	3.874	5.424	8.439
2.416	14.529	4.009	28.602	5.975	7.267	2.086	5.964
7.782	18.553	2.764	28.458	4.364	12.745	6.493	1.641
12.636	20.934	4.721	22.62	9.494	4.961	5.936	8.057
6.62	16.568	4.85	23.532	1.917	13.956	6.196	3.312
5.221	18.788	5.464	13.562	5.32	4.074	3.947	23.738
7.349	0.788	10.273	12.744	2.629	2.412	7.436	11.08
4.786	11.964	2.443	20.491	4.625	6.273	4.32	3.187
4.396	17.346	1.978	21.533	3.912	7.987	5.881	5.804
2.693	15.915	2.242	17.52	2.28	0.983	2.863	7.02
7.398	4.392	4.362	21.047	2.197	7.433	8.02	3.165
4.507	13.338	6.265	17.812	6.717	13.446	7.446	2.804
6.007	7.645	5.353	16.785	1.818	10.244	3.734	3.036
7.487	4.847	4.41	15.134	2.677	3.193	3.93	14.298
9.32	10.672	2.459	13.09	5.028	3.559	3.995	4.946
11.91	23.679	9.708	18.856	5.193	6.224	4.225	8.761
10.569	25.824	3.157	18.767	2.524	5.76	2.754	11.485
4.021	42.378	4.942	13.459	2.494	6.206	6.575	4.976
5.502	11.187	3.97	23.54	2.674	3.22	4.456	3.108
5.108	18.692	2.124	8.542	2.445	1.723	4.565	19.028
5.431	12.554	4.501	17.73	4.873	6.254	4.07	6.755
14.384	22.297	2.391	12.25	6.393	4.864	6.869	7.283
9.227	13.536	5.029	27.138	7.421	4.871	5.317	18.321
16.295	22.388	5.718	20.349	8.45	39.992	4.923	1.313
2.994	13.375	5.175	19.695	3.18	14.863	5.992	8.589
6.595	17.879	2.103	15.55	1.997	13.089	2.249	5.251
3.083	36.233	6.166	14.684	6.251	1.588	2.158	1.172
4.798	17.139	2.075	18.58	4.86	5.429	9.76	5.977
11.728	23.213	7.568	19.075	3.293	11.001	5.623	1.505
6.634	15.364	4.798	19.531	3.563	3.716	6.941	9.813
2.085	10.672	7.26	10.545	1.813	8.47	3.895	14.362
11.889	17.808	4.369	20.664	11.177	9.245	3.212	14.092
3.931	18.495	3.882	9.733	7.524	15.596	2.984	8.655
2.684	13.86	4.109	26.599	2.002	9.287	4.16	3.895
9.27	20.73	6.725	19.058	2.463	6.4	2.889	2.462
2.618	13.51	4.143	3.584	4.105	7.801	2.059	2.953
5.127	15.111	3.204	25.573	7.285	25.852	4.129	11.558
7.992	11.694	4.41	20.977	6.038	24.989	3.052	6.081
3.323	3.411	3.919	22.799	2.845	2.099	3.832	11.04
15.103	17.644	2.09	11.723	4.743	7.059	2.294	5.151
3.673	7.001	2.904	22.707	2.737	2.134	6.374	7.07
4.223	20.44	3.055	18.285	1.751	6.598	2.218	8.552
5.315	33.098	3.074	22.328	6.463	12.852	4.075	4.73
9.053	1.236	2.51	11.262	6.765	3.583	1.852	1.103
3.783	13.912	2.194	14.834	3.293	11.13	3.546	5.899
6.099	14.956	3.287	17.446	2.48	6.703	4.433	9.682
6.736	15.709	6.437	13.184	2.877	1.016	3.704	16.086
9.385	20.732	4.303	28.896	2.324	8.994	7.495	18.375
3.671	18.644	7.944	18.532	8.253	8.846	7.349	5.232
3.997	16.348	9.066	23.045	2.039	3.398	5.822	8.284
3.712	12.989	10.308	23.499	3.29	0.875	3.518	14.767
13.15	18.561	3.251	21.398	6.695	3.877	7.439	7.615
4.178	16.325	3.248	22.003	2.529	7.782	2.921	13.11
7.257	19.997	3.333	19.331	3.394	4.303	8.741	30.042
6.934	12.106	5.94	6.214	2.729	8.099	5.374	3.31
10.424	18.145	8.299	22.67	3.322	2.91	3.658	3.634
9.592	31.004	3.884	20.546	7.183	10.689	7.371	2.439
10.622	25.179	4.698	14.317	3.123	7.801	3.403	1.054
8.972	15.525	8.712	14.589	2.571	0.748	3.953	3.98
1.747	15.882	2.629	25.06	4.335	8.756	2.066	2.586
5.645	2.423	3.299	4.896	2.33	2.238	8.765	4.948
7.407	21.084	9.423	21.324	2.866	6.103	5.397	5.848
5.725	14.234	2.18	15.951	2.026	9.473	17.452	7.574
2.894	9.01	6.348	14.069	8.76	11.785	12.872	9.654
6.226	9.906	7.778	24.133	5.283	5.63	5.203	5.011
12	20.666	2.053	20.975	5.334	5.878	4.151	20.039
7.528	8.577	7.17	1.107	3.405	4.461	3.263	3.985
5.956	25.034	3.99	26.838	5.406	5.623	9.518	14.547
6.075	20.422	4.037	9.761	1.991	2.758	7.096	5.082
16.267	36.294	3.27	32.298	3.375	3.397	2.083	8.787
3.955	14.349	5.29	19.489	5.931	7.83	6.001	4.289
5.082	38.161	2.963	6.611	2.467	4.352	6.03	3.857
3.181	12.877	3.365	22.859	6.84	3.366	7.295	5.936
7.148	16.533	6.65	38.359	4.168	5.868	2.399	22.839
3.162	18.702	5.603	11.498	4.857	11.993	3.376	3.574
1.918	14.269	2.554	19.435	13.458	5.198	3.806	16.233
6.716	17.7	2.398	16.771	8.292	3.071	4.048	10.609
5.053	16.021	5.221	10.002	2.405	10.193	5.541	7.862
9.2	18.355	4.984	16.078	14.652	6.194	3.962	8.474
3.459	8.609	5.288	25.883	6.737	2.401	2.414	6.022
7.345	3.262	2.378	14.869	4.954	2.043	7.811	2.918
4.716	16.897	7.745	21.458	4.848	15.699	2.977	5.461
4.401	21.487	2.409	3.754	2.877	2.201	5.299	18.651
2.192	5.205	2.979	19.097	5.036	8.502	1.567	0.763
2.014	9.09	7.473	22.587	3.701	7.936	6.393	6.229
1.739	15.168	4.732	21.547	4.9	12.43	9.75	3.307
10.322	15.041	4.16	26.43	6.455	5.998	2.517	9.168
5.669	17.3	6.898	17.53	5.263	4.677	3.785	8.393
12.305	32.459	2.671	19.658	4.609	7.876	2.831	18.418
7.901	17.988	2.333	12.568	1.918	2.811	4.453	2.371
1.95	11.018	3.719	15.529	1.908	7.139	3.368	1.959
5.575	13.366	2.455	11.757	2.409	10.648	7.622	8.838
10.095	20.47	9.104	19.906	4.782	10.932	3.237	2.643
3.213	25.003	4.206	15.577	4.528	10.347	1.759	7.027
2.88	19.557	5.476	1.863	7.906	7.074	3.202	10.161
3.136	15.784	5.797	16.247	3.551	4.564	1.91	14.349
7.214	14.223	2.858	14.655	4.689	3.202	8.435	2.314
6.858	18.312	12.189	25.207	6.986	12.154	1.731	8.469
6.721	30.683	5.994	4.014	3.361	8.708	2.655	4.331
2.763	12.227	8.955	16.683	5.256	5.042	4.119	2.425
12.137	20.229	4.726	21.099	3.293	11.878	10.656	8.811
6.617	31.812	6.079	20.598	6.484	3.996	4.9	2.659
6.422	15.835	3.241	27.076	5.525	6.282	5.339	4.089
6.838	29.876	3.377	19.984	6.285	5.321	3.358	2.294
8.57	18.78	3.923	20.858	4.986	2.286	3.83	3.651
5.97	22.902	4.591	19.438	1.792	4.421	4.491	6.252
3.987	4.856	5.678	19.84	2.879	4.951	8.024	8.208
7.399	22.831	5.332	16.975	5.979	20.021	4.97	1.78
5.662	12.193	5.183	1.289	8.719	4.321	6.356	5.14
10.749	11.336	3.521	11.518	3.485	12.602	2.099	8.428
10.527	17.756	4.776	31.858	5.659	2.155	8.428	4.47
5.237	24.782	3.617	15.288	3.169	1.033	4.777	3.22
2.607	18.356	5.315	25.94	2.649	10.943	2.777	6.096
2.355	19.267	5.911	26.716	6.624	8.789	6.404	9.092
2.241	13.187	4.022	34.393	2.715	8.911	3.245	2.22
2.918	20.571	4.081	24.197	4.763	1.159	4.051	3.995
4.832	24.929	2.22	9.717	1.829	3.724	3.728	4.846
8.874	17.491	3.157	21.636	3.505	7.594	7.458	13.353
10.482	26.072	2.393	13.615	6.634	1.038	3.816	2.341
2.185	8.831	4.873	35.179	7.843	6.678	4.768	4.243
10.877	15.978	2.045	51.262	3.675	7.536	1.37	3.141
8.32	18.585	3.802	21.815	4.294	18.143	4.202	2.02
9.763	19.722	5.944	25.829	5.42	10.776	2.655	20.475
10.127	23.349	3.495	17.616	3.896	6.296	2.474	7.805
9.416	11.345	1.894	32.783	6.004	6.348	4.101	5.841
2.603	16.511	1.883	22.798	2.266	6.727	2.865	11.716
7.116	10.585	5.738	14.683	2.958	5.857	2.627	2.399
12.479	23.904	5.155	20.385	7.523	9.397	2.353	10.41
2.143	14.754	5.898	2.939	4.801	6.422	4.897	7.719
7.064	18.778	3.704	13.399	5.303	5.007	3.119	5.391
6.61	3.117	8.314	19.753	3.571	6.856	3.382	7.152
8.89	12.454	4.044	15.685	3.904	0.771	5.45	7.517
5.282	37.619	1.987	16.917	1.963	4.69	1.936	1.921
4.303	0.89	5	18.908	8.887	4.052	3.911	9.371
8.806	8.904	8.154	20.428	6.96	7.567	5.165	16.744
3.415	16.12	9.007	37.094	8.025	9.396	3.855	10.806
6.33	35.634	4.47	20.844	2.464	1.553	6.893	3.235
9.276	25.78	5.34	24.898	3.982	6.161	2.433	3.935
8.789	16.626	7.78	17.18	1.533	6.188	4.246	2.787
3.938	14.701	5.008	24.868	5.94	14.666	2.777	7.829
8.548	4.391	5.441	12.612	11.734	9.479	3.83	5.667
3.67	15.197	1.718	18.581	7.425	14.478	1.84	8.315
2.202	1.889	3.05	21.147	5.323	3.933	6.326	5.332
8.788	2.428	5.983	26.924	4.965	3.091	3.181	6.292
5.853	12.543	5.333	17.302	6.193	5.262	4.026	7.034
4.29	19.279	2.598	12.462	2.736	10.361	4.439	5.838
2.985	21.836	2.317	19.811	2.013	14.707	3.069	5.161
7.321	23.026	4.541	20.943	4.883	4.974	4.294	5.943
4.663	21.751	4.396	6.916	2.593	11.125	3.783	16.597
9.088	21.023	2.681	9.913	9.967	4.369	6.622	4.927
5.936	18.292	7.62	1.741	4.943	7.786	6.187	4.765
3.293	12.937	2.611	20.678	2.898	5.8	3.562	7.258
3.715	24.418	3.037	13.818	5.139	7.98	7.927	0.972
3.561	13.112	2.043	5.175	2.873	11.139	6.241	10.422
2.388	8.966	8.828	20.575	4.322	4.651	5.001	7.304
3.837	16.624	3.111	9.838	3.185	2.74	5.873	11.449
4.172	14.786	3.21	10.656	2.588	5.417	6.392	3.296
3.132	3.932	8.961	11.413	6.084	1.033	3.746	7.697
6.631	14.605	2.256	17.481	6.469	3.049	3.194	1.706
4.32	27.413	4.87	24.03	11.013	8.73	2.35	5.725
11.259	1.296	4.861	28.728	5.251	39.206	1.434	6.067
5.313	12.877	4.102	26.584	1.635	2.164	6.083	3.482
4.763	17.373	2.084	17.98	7.823	1.344	3.696	7.486
8.244	17.059	5.008	18.873	7.43	1.366	3.877	11.663
2.977	9.723	5.717	10.634	6.901	6.065	4.483	5.498
11.381	7.591	3.098	26.14	4.899	24.584	5.073	9.822
3.412	16.465	4.629	13.645	6.049	10.116	4.954	4.841
7.695	34.35	4.343	18.491	3.333	12.877	6.32	2.107
7.13	1.549	3.989	37.026	5.028	3.966	2.541	4.774
5.001	14.472	7.288	21.996	2.45	3.22	7.859	9.355
6.019	10.802	2.196	4.576	1.999	1.246	2.47	1.945
11.678	22.313	2.927	21.966	8.925	7.522	9.052	3.601
2.27	1.558	5.117	27.047	2.388	10.612	3.021	2.991
6.016	28.398	3.513	20.764	3.724	1.383	10.585	5.942
9.479	12.413	4.604	23.868	2.66	7.341	8.106	7.285
3.329	19.775	3.86	33.996	4.654	5.266	8.079	5.759
8.981	19.651	4.722	18.075	7.046	0.754	5.824	5.856
7.379	19.205	2.972	17.587	2.021	4.062	2.199	1.743
9.421	33.137	4.134	24.024	2.072	4.418	1.774	1.438
2.416	16.157	2.555	9.929	2.192	1.832	5.039	6.494
8.002	17.113	4.363	14.188	3.677	3.015	3.471	5.091
5.724	17.642	1.629	23.164	2.151	1.527	9.462	2.19
4.678	20.249	3.066	24.464	7.329	4.527	4.207	6.592
2.354	13.68	7.7	10.415	5.175	25.656	5.456	9.586
5.538	14.033	2.607	26.788	2.527	35.98	7.027	3.867
3.463	15.331	3.807	15.512	6.025	5.328	3.597	5.301
7.543	36.184	5.413	14.728	3.33	11.526	5.873	15.92
4.633	16.228	5.426	17.071	6.994	5.191	6.913	9.19
2.687	20.333	5.439	7.966	7.033	9.342	3.783	10.215
11.631	19.112	10.167	9.605	6.483	4.617	3.591	3.6
12.387	20.69	4.597	18.768	3.966	4.937	5.174	7.801
9.768	23.08	2.036	30.235	2.976	4.137	7.782	16.405
12.349	18.618	1.91	19.904	7.196	4.633	2.159	6.465
11.861	11.817	3.57	22.239	2.958	3.633	2.459	5.947
15.665	27.88	4.362	16.541	5.921	7.244	1.769	1.686
4.436	1.846	2.718	14.252	3.712	3.408
3.433	6.162	1.639	8.929	2.082	2.182
5.447	17.096	4.954	10.285	5.806	2.835
7.751	18.507	4.357	13.974	7.743	7.274
4.778	14.331	8.121	17.188	3.703	3.76
9.871	25.956	1.975	20.758	5.868	1.766
9.274	27.073	4.452	25.808	2.633	10.362
6.476	24.88	9.477	9.068	4.083	3.508
8.978	15.786	3.168	16.593	3.295	10.106
4.455	18.671	7.88	19.613	5.31	7.437
7.016	16.854	2.159	7.427	4.612	11.06
5.26	15.418	4.956	14.777	2.214	10.378
8.784	18.729	3.324	10.003	3.594	6.183
2.761	8.927	1.856	25.337	5.47	1.052
7.196	1.488	3.269	20.458	6.679	9.622
8.688	20.365	4.718	18.794	4.833	10.612
11.574	13.92	5.467	8.736	6.377	7.697
10.135	17.158	3.976	15.385	2.737	1.887
10.453	41.79	7.217	21.782	7.831	7.579
4.533	15.64	6.796	9.01	3.977	10.874
2.623	30.193	4.346	19.657	5.424	6.847
4.926	19.182	1.917	15.345	2.583	7.741
4.574	2.879	2.344	34.666	2.517	2.008
6.665	14.394	2.413	35.28	6.044	10.102
11.269	16.153	5.197	17.623	1.823	3.363
4.637	16.816	3.9	21.738	6.864	11.839
7.586	4.164	2.648	13.563	2.169	2.997
8.848	23.549	3.477	14.901	4.199	4.027
4.611	12.99	3.898	12.407	8.541	12.567
4.468	18.713	2.814	16.888	2.188	7.583
2.348	19.576	2.639	20.335	4.264	1.037
10.515	16.674	6.114	12.538	3.127	1.945
5.407	12.194	6.123	19.419	4.226	9.156
2.16	14.747	3.348	14.683	10.905	5.238
8	19.376	5.074	22.984	7.927	13.38
3.336	14.013	6.11	21.034	12.931	6.128
3.29	6.009	8.753	25.127	6.566	13.224
2.768	21.471	2.944	28.995	5.57	10.905
2.507	11.323	6.177	17.884	8.115	25.588
7.806	13.524	7.436	6.012	5.477	5.005
3.646	21.274	4.034	10.906	4.554	5.256
5.845	17.859	4.953	10.53	4.322	3.893
3.469	20.375	7.244	1.332	4.611	7.614
8.623	11.059	2.432	10.548	5.814	9.484
2.26	7.957	2.408	23.492	4.226	8.133
3.632	15.171	4.271	15.614	2.321	12.698
8.652	19.904	7.931	26.198	8.607	2.287
3.038	12.268	7.487	21.371	3.06	4.376
3.685	14.083	4.461	5.729	5.515	7.965
2.993	23.205	3.04	18.246	3.114	21.101
2.628	18.967	6.88	13.644	4.605	17.462
9.024	27.084	6.269	25.178	6.972	8.772
5.744	18.713	5.037	17.58	5.511	24.318
11.02	8.983	3.275	12.007	6.555	7.039
9.52	22.35	4.733	21.852	2.694	5.615
5.238	15.906	2.217	22.871	7.562	16.529
2.182	16.187	7.806	26.506	3.477	7.796
3.91	7.176	8.958	20.999	3.485	5.209
8.042	20.19	1.518	17.773	2.667	7.872
5.8	16.752	1.495	9.941	3.175	2.907
4.194	25.531	3.825	23.995	4.54	7.138
3.337	1.367	4.453	19.038	9.776	2.225
2.494	13.665	3.375	25.885	5.167	4.55
1.916	5.885	3.322	13.765	3.95	0.785
9.728	20.335	4.292	31.943	4.799	15.811
7.59	17.935	3.419	47.723	5.679	4.091
8.24	15.582			6.669	5.569
8.446	23.17			4.456	7.4
3.555	12.324			3.647	4.954
2.241	15.746			3.025	9.946
7.265	8.743			2.99	8.709
7.216	22.894			4.102	4.467
7.091	20.493			6.33	1.31
8.193	23.932			2.641	6.79
8.504	15.423			2.313	7.643
8.974	3.909			3.562	5.724
5.177	8.997			1.962	3.47
8.087	23.893			6.092	8.269
2.133	14.208			5.531	3.501
7.508	10.872			3.095	5.484
3.447	1.268			2.313	6.83
10.967	20.254			3.789	7.838
7.103	19.546			2.326	7.742
7.18	17.153			7.555	4.141
2.325	16.66			2.759	3.34
3.897	7.99			4.173	7.27
2.248	15.427			4.188	6.279
4.978	20.717			3.289	6.678
7.749	19.218			6.152	12.833
3.645	3.208			3.126	6.486
8.838	17.102			5.204	8.668
2.201	8.71			4.218	4.538
5.13	2.079			2.459	9.16
6.545	20.308			2.329	9.127
9.907	34.217			4.594	9.652
3.981	3.804			2.416	4.093
9.119	15.892			1.886	5.702
6.602	23.325			2.588	4.286
6.186	9.022			4.518	3.79
2.258	18.939			2.217	1.24
3.282	24.18			4.842	3.734
4.711	13.876			4.116	4.401
5.701	26.403
2.194	7.613
2.202	4.022
9.019	17.577
8.871	15.386
2.752	11.32
2.679	13.67
3.144	14.896
6.657	18.476
12.704	16.237
6.905	8.673
11.586	54.72
6.454	19.64
5.013	21.707
9.701	15.895
10.394	3.745
17.385	14.355
6.899	16.073
11.899	19.747
5.622	10.216
3.204	17.986
2.357	17.339
6.983	14.219
6.065	19.379
6.055	17.241
6.288	12.604
5.709	3.327
2.239	20.82
11.913	13.633
3.574	12.519
8.796	26.081
4.159	13.107
3.215	19.668
2.472	10.785
4.862	5.616
4.256	2.706
5.134	9.797
6.233	19.575
4.012	17.456
8.646	19.92
7.119	19.694
7.394	18.73
7.429	10.512
5.205	15.469
2.893	19.195
4.56	13.097
6.991	11.185
8.582	3.308
2.489	18.885
5.447	13.197
3.342	9.81
11.934	6.971
4.29	13.136
5.257	24.089
8.621	2.48
3.66	18.294
6.719	3.18
5.065	13.839
7.601	20.168
5.552	14.473
8.441	27.183
3.486	10.511
5.456	11.9
3.24	14.676
7.639	18.361
14.369	21.333
10.295	19.051
15.38	1.639
7.821	4.418
9.48	20.536
2.975	14.1
6.71	45.489
7.622	13.445
11.87	20.791
7.525	20.433
5.364	12.959
2.956	7.15
2.994	13.71
6.692	24.416
11.018	17.211
4.319	14.722
3.119	9.216
2.811	21.012
8.578	19.277
7.947	34.844
3.975	27.233
7.783	18.828
1.563	12.26
3.69	20.399
6.997	20.18
15.527	15.268
10.748	21.299
2.86	15.955
4.397	15.115
4.856	16.643
6.464	17.024
4.543	19.516
11.731	19.924
5.879	22.276
11.726	20.634
2.309	13.473
12.7	27.427
7.07	40.147
6.938	14.186
4.439	11.376
11.145	22.192
8.798	30.068
8.413	25.542
3.302	4.687
7.984	17.352
3.454	20.602
2.503	20.204
8.844	20.409
5.728	14.193
9.889	11.296
3.249	14.695
4.08	15.819
4.717	15.04
4.262	34.507
7.009	16.142
7.347	22.288
2.256	22.644
3.015	30.763
5.841	8.431
2.097	18.352
4.434	19.731
4.881	19.193
3.381	14.542
5.355	19.804
9.016	4.528
7.048	20.799
4.248	3.274
3.971	26.372
5.104	23.602
8.329	0.99
3.706	14.207
2.103	7.938
11.829	22.65
3.69	13.236
2.942	12.809
4.125	26.822
3.825	22.318
3.06	12.238
10.493	17.731
7.102	27.85
4.213	15.766
5.594	19.962
2.389	34.593
17.903	39.174
3.495	13.903
2.05	22.749
8.194	20.772
4.966	11.832
6.109	17.671
3.781	15.199
9.947	29.665
8.494	22.366
10.077	10.319
9.223	20.033
6.001	9.827
7.315	11.267
4.644	5.521
5.358	18.224
11.993	12.455
3.024	6.926
4.029	20.219
5.177	12.219
7.245	22.26
6.443	25.008
8.185	22.54
5.312	14.571
5.146	15.61
3.879	16.159
3.945	14.319
6.773	9.364
5.33	16.381
5.915	16.085
5.15	13.785
9.394	17.572
4.205	18.852
6.008	33.926
5.506	14.6
4.036	14.557
2.612	11.362
6.505	14.978
8.771	8.968
5.074	15.655
3.337	8.808
6.947	16.822
8.391	13.772
5.975	4.634
12.534	24.881
5.583	13.085
1.577	1.251
6.292	17.144
3.624	6.623
9.36	19.984
6.896	23.748
4.495	21.462
5.741	4.627
4.133	15.811
4.717	23.911
4.233	12.776
2.103	13.211
5.268	3.9
5.7	13.478
3.24	15.163
5.063	14.667
2.59	8.648
14.169	2.174
5.642	0.964
10.899	0.816
8.629	22.46
4.792	19.375
10.891	33.812
6.028	17.201
6.394	18.686
5.806	10.969
10.567	13.912
8.18	17.908
2.663	20.848
10.029	24.743
5.897	15.211
4.72	14.529

## Sheet: FigS4
A2058 Replication Fork Speeds (kb/min)
Untreated	ATRi-treated	HU-treated	WEE1i-treated	PARPi-treated
2.0722	1.112	1.03773	3.0036	2.08373
1.724	0.360133	0.7426	1.47033	2.34313
1.48	1.04613	0.792933	1.03647	2.39893
0.602933	1.86213	0.764267	1.36713	0.546067
0.413133	0.659867	0.805	1.6356	2.12913
0.591733	1.30033	0.305533	1.36913	2.90633
2.61607	1.34193	0.5588	2.17193	2.55347
1.48353	1.4906	0.751267	0.621067	1.66713
0.9524	1.22607	0.276467	1.53713	3.1406
2.64973	0.640867	0.977067	1.63767	1.86773
1.4898	1.25753	1.09787	1.39753	1.54593
1.45153	0.500933	0.467667	1.25627	1.80267
1.51167	0.799867	2.62587	1.35853	1.9608
0.869867	1.0634	1.02953	0.3744	2.5634
0.7362	1.2344	0.8658	1.55067	1.29247
1.6582	1.68947	0.839533	0.867533	1.75227
1.05047	1.70647	0.575667	1.085	2.84893
1.6874	0.890533	0.405467	0.834133	2.10147
0.74	0.509667	0.880267	1.85487	2.60427
1.75453	1.56313	1.0848	0.552733	1.90793
2.29467	1.392	0.6538	1.20327	1.9622
1.23207	1.11473	1.1326	1.5372	2.60807
1.60607	0.882	1.104	0.960533	1.84853
1.36493	0.989533	0.887	0.959733	1.44067
2.1252	1.0456	1.1188	0.444067	1.4692
2.35953	0.790333	0.678333	0.400333	2.281
1.2568	0.873067	0.6434	1.0506	0.4108
2.10373	1.48513	0.810467	0.629333	3.85273
1.33773	0.336667	1.07987	1.40313	1.75247
1.64527	0.911467	1.06707	0.785333	1.57113
2.03307	1.36253	0.850333	1.15787	2.26147
0.632	1.16113	0.782267	0.513133	2.18267
0.797867	0.8052	0.794	0.878467	2.49013
1.3194	0.7016	0.414933	1.00433	1.16213
1.6062	0.480133	0.891533	1.0296	1.507
1.2152	0.519467	0.474467	1.416	2.1216
1.26667	0.751067	0.595267	1.03107	2.38153
2.28173	0.4608	0.554667	1.55453	1.76047
1.0912	0.948467	0.603	0.741133	2.21767
0.2592	1.30833	0.323467	1.15887	2.8186
1.97533	1.1918	1.04227	0.9352	1.73853
0.547067	1.0194	0.542267	0.9788	2.50493
1.53447	1.46227	0.932867	0.930467	2.11633
1.52893	1.5094	0.633867	0.548733	2.01753
1.60513	1.1694	0.658867	0.2558
1.90427	0.570133	0.683333	0.413267
1.4616	0.3726	0.451333	1.71427
0.711067	0.852733	1.2152	1.14913
0.899867	1.17613	0.596067	1.16833
2.14447	1.0004	0.865733	0.802933
1.7378	1.798	0.949267	1.76313
1.17687	0.569	0.770067	0.5366
1.39	1.55353	0.943467	0.790333
1.187	1.16813	0.415733	0.889333
1.71887	1.10693	1.11693	1.20653
0.515133	0.624333	1.21713	0.922267
1.91847	1.1638	0.537	0.914933
1.1352	1.07467	0.356733	0.5434
0.435	0.982733	0.334133	0.951533
2.36527	0.551133	0.991467	1.22387
1.51093	1.50333	1.31933	1.3822
0.810267	1.63447	1.06873	0.837
2.0646	0.994667	2.58553	0.7248
1.62867	1.711	0.486133	0.537133
1.84593	0.273667	0.528867	0.968867
2.0498	0.998333	0.749667	0.933467
0.919867	1.3	0.680933	0.8194
3.0006	0.810467	0.659133	0.837067
1.01487	1.18533	1.68253	1.98933
1.40413	1.12773	0.893533	1.12593
2.07807	0.5476	0.562533	1.5734
1.94687	1.67813	1.59667	1.41047
0.410867	1.21033	0.155333	0.790733
1.47173	1.5616	0.779	1.11567
1.75193	0.4206	0.811867	1.3812
1.4886	1.19173	1.4166	0.781267
1.16753	2.0512	0.454933	1.1794
2.49307	1.24207	0.355133	1.232
1.72167	1.06073	0.890867	0.510533
1.77847	0.774867	0.68	0.942733
1.5574	0.9358	0.436267	0.276133
1.65207	0.922933	0.503933	0.806733
1.7012	0.5708	1.08213	0.797667
2.44227	1.54333	0.7018	0.876267
2.08367	1.20573	0.859867	1.0498
1.8852	0.604867	0.533133	1.09647
1.65287	0.6114	1.03307	0.775733
1.0672	1.926	0.5364	0.9922
3.5538	0.6934	0.388667	1.52013
1.7078	1.14233	0.600733	1.47553
2.1182	1.71567	1.542	0.816
1.4074	1.54753	0.685267	0.9782
2.3118	1.46647	0.6628	0.9152
1.6454	0.84	0.850867	1.0282
0.589133	1.0134	0.841067	1.5244
1.1402	0.830533	0.567333	0.458533
1.90547	1.17847	0.702267	0.579667
3.0734	1.16667	0.864467	1.24153
1.6876	1.41667	0.885467	1.11027
2.01587	1.4142	0.424533	1.42473
1.35327	1.10813	0.468867	0.635333
2.1938	1.19427	0.707067	1.16613
1.509	0.844467	0.633133	0.985867
1.004	1.19573	0.677	1.1512
1.69893	0.941733	0.682467	0.829333
0.754133	1.07	1.35867	1.76567
1.5526	1.44587	0.730133	0.7316
1.12367	1.2436	0.645867	2.08293
0.4812	0.8662	0.762867	1.11867
1.9602	0.714133	0.538333	1.0678
2.23927	1.55187	1.036	0.7076
2.04573	1.27733	0.993	1.2736
1.9492	0.7944	0.653	1.37173
1.21827	0.799267	0.294333	2.19667
1.95227	0.757667	0.843533	1.01473
1.89813	1.29167	1.1018	1.01733
2.52373	1.03587	0.922533	0.923533
1.8772	0.930333	1.21127	1.31427
0.832267	1.43767	0.778667	1.4692
1.23673	0.8168	0.768867	2.6888
1.83533	1.05227	0.5708	1.47287
1.20767	0.780467	0.7768	0.675467
1.95967	1.06607	0.726267	1.12553
1.28793	1.091	0.5932	0.561133
2.1514	1.74667	1.07353	0.884933
1.7206	1.27807	0.9332	1.54793
0.704533	0.702067	1.61247	0.674
1.01593	1.26333	0.230333	1.4618
1.23633	1.65827	0.361133	2.05887
1.31553	1.6108	0.299467	1.35447
1.81287	1.38373	0.4598	1.6382
1.29073	0.414133	0.672667	0.806
1.93327	1.0008	0.7086	1.796
2.46733	0.9806	0.828133	0.897733
2.51287	0.391133	0.6592	0.803333
1.08073	0.577133	0.6108	0.429133
1.2252	1.18573	0.3504	1.603
1.31347	2.4088	0.404533	0.884867
1.20207	1.01507	0.9456	1.064
1.87053	1.0884	0.784867	1.7356
1.8096	0.6262	0.899933	0.765
2.25867	0.9128	0.442933	0.963467
2.12927	1.16413	1.27827	0.883867
0.996	1.30593	0.640133	0.422133
1.72667	0.486867	0.8372	1.0964
0.679333	0.921133	1.3246	1.29107
1.41907	0.885667	0.482867	1.1346
1.99713	1.47227	0.573	1.1724
1.28607	0.363467	1.02447	0.444
1.85467	1.29187	0.680333	1.77527
1.95067	0.9532	0.205067	0.372867
1.13913	1.17107	0.5514	1.48653
3.40947	0.856067	0.700067	0.878133
1.74287	1.1874	0.352933	1.21127
1.171	0.742733	0.418867	1.12633
1.9088	1.2246	1.22813	1.0894
2.85673	0.503133	0.9556	0.794667
1.84287	0.658	1.45107	1.0362
0.5468	1.81007	0.9544	2.4192
1.5628	0.8038	0.7036	1.2086
1.1952	1.40967	0.265933	1.1868
1.8154	1.05127	0.611	0.810133
0.41	0.8206	0.789933	0.970533
1.844	1.24827	0.904133	1.1526
1.7636	0.875333	0.702533	0.968533
1.65513	0.270733	0.9242	1.04793
1.5054	0.667133	0.536667	1.94827
0.5176	0.9318	0.500467	0.974733
2.0004	1.3964	0.779	0.8632
0.7818	1.22347	0.745667	1.46887
1.60627	1.32473	0.504267	0.565133
0.7134	1.3726	1.57287	0.967467
2.31047	0.6616	0.721667	1.32053
2.1856	1.03267	1.57587	1.06813
1.15607	1.49347	0.972067	1.1152
1.0972	0.317333	0.5	0.975933
1.10987	0.448733	0.222	0.830733
0.2138	0.8602	1.1536	0.758133
0.73	1.2442	0.775933	0.270667
1.0222	0.887533	1.0458	0.709133
2.4448	1.1342	0.608867	0.601
0.795	2.10647	0.421933	0.684067
1.55947	0.5544	0.587	1.69293
0.578133	0.868933	0.197	1.36567
1.47493	0.629067	1.72467	0.676
1.80987	0.638867	1.219	1.04433
1.707	1.09867	1.0036	1.80773
1.58013	0.719933	0.578933	0.879067
2.17407	1.35847	0.654	0.860267
2.08147	0.836	0.297133	0.5618
1.82273	0.678533	1.61267	0.869867
1.2684	1.79287	0.4832	2.48447
1.5674	0.964933	1.60433	1.01187
1.31747	1.05887	0.811867	0.8422
1.69393	1.48233	0.724667	1.7794
1.47587	1.11127	0.686	1.76067
1.30293	0.977667	0.882067	0.852067
1.0366	0.892533	0.463333	1.54193
1.22673	0.840067	1.33593	1.015
1.834	1.465	0.977133	0.331
1.48207	0.685867	0.829067	0.9276
0.976067	0.942467	0.5624	0.579867
1.658	0.737933	0.715267	0.675867
1.377	1.27553	0.841467	0.873533
1.66887	1.37833	0.870467	1.1336
0.907667	1.02893	1.09733	0.651333
2.0472	1.1636	0.392	1.24533
1.69247	0.706667	0.585733	1.3992
1.7812	1.12173	1.08393	1.27853
0.920867	1.72853	0.7166	1.64153
1.7074	1.31233	0.465733	1.02747
0.918133	0.766467	1.2978	0.667867
1.3822	0.939667	0.7162	0.946533
1.30807	0.3176	0.591533	2.67833
2.21327	0.302267	0.364333	1.0516
1.76507	0.3818	0.5716	0.800667
1.64327	1.4018	1.3874	1.06007
1.6834	1.184	0.410467	1.45333
1.26767	0.8762	0.4148	1.8724
1.5534	0.7714	0.972067	1.323
0.546333	0.916867	0.335067	1.46193
1.20873	0.732933	0.257133	1.3624
1.36113	1.4686	1.4606	0.5086
2.1274	1.05927	0.9774	0.371133
1.5352	1.42653	0.6752	0.616933
0.5518	1.39273	0.7772	0.269333
2.0552	1.22147	0.685133	1.341
2.3712	1.15793	0.548667	1.74073
1.65193	0.882867	0.769933	1.32493
0.638267	1.3344	0.721333	1.4838
1.74827	0.302933	0.593267	1.0212
1.14007	0.9242	1.11087	2.50847
1.46593	1.22653	0.820333	0.591933
1.27793	2.1562	1.1548	1.907
1.1498	0.8352	0.644467	0.8892
1.67673	0.733267	0.326667	0.963733
1.59913	0.891667	0.500067	0.457
2.004	1.10613	0.637667	1.02567
2.03933	0.9666	0.745467	1.1982
1.62853	1.44	0.5618	1.40047
0.9934	1.14133	0.487667	1.2058
0.947467	0.9198	0.626667	0.927533
1.934	0.7662	1.1476	1.14433
1.31887	1.3598	0.4008	0.965333
0.489267	1.21373	1.02607	0.504733
1.4696	0.888067	0.2628	0.5954
0.6672	1.25893	0.214133	1.02667
1.7092	1.5564	0.719933	0.805133
2.02113	1.27253	1.0028	1.0052
1.60193	0.608933	1.45287	0.8388
1.48713	0.8566	0.4794	1.0012
1.0026	1.3996	0.865	1.42333
1.26033	1.66313	0.574933	0.754467
2.17513	1.21127	0.5604	0.5502
2.561	0.804533		2.81987
0.7958	1.8374		0.852533
2.67013	1.15327		0.913333
1.3614	0.615733		0.490933
1.70267	0.760067		1.1864
1.87113	1.2524		0.762
1.31527	1.3776		0.935867
1.26027	0.212		2.00327
1.59387	1.24993		1.29733
1.0372	0.5256		0.970867
1.664	1.43967		0.519133
1.61313	0.9122		1.3734
1.4752	1.3726		0.951067
0.8396	1.27573		1.83207
0.624067	1.1686		0.9088
0.863267	0.696		0.8786
0.9244	0.949267		1.07407
1.35827	1.4576		0.7256
1.3158	1.2768		1.36533
1.92667	0.402733		1.21707
1.3376	1.58347		0.848867
1.59207	1.9088		1.43253
1.09007	1.02647		1.94893
1.52227	1.3814		0.929533
2.73433	0.237267		0.930733
0.451467	1.68267		0.888267
1.65953	1.1986		1.30373
2.14427	1.2978		0.5506
1.61847	0.903667		1.0912
1.5198	0.705467		1.23193
1.3706	1.68207		0.846267
1.65287	1.353		2.1764
1.34273	0.927		1.72233
1.4998	1.0348		1.81093
0.893667	1.0088		0.8466
1.31813	1.17527		1.624
1.55767	1.3096		0.698667
1.45427	1.4728		1.79673
1.39353	0.442733		1.34033
1.13133	0.372333		0.9868
1.22207	0.561333		1.8636
1.68727	0.9764		1.39573
1.51553	0.676667		0.482933
2.01733	1.23853		1.27013
1.3174	1.67833		1.99273
1.83287	0.849667		1.77267
0.639067	1.7584		1.4318
0.888467	1.21327		1.56807
1.5818	0.900933		1.1344
1.56747	1.2116		1.021
0.946867	1.60413		0.696733
1.05373	0.919333		0.9422
1.6002	1.08193		0.517733
1.1508	1.1832		0.968933
1.52133	0.790933		1.828
1.7092	0.708733		0.5346
1.087	1.4712		0.926733
1.5316	0.807733		0.663467
1.24347	1.14867		1.416
1.7028	0.480133		0.7588
1.60407	1.19993		1.99693
0.896533	1.48367		2.13973
1.0322	1.43673		1.4228
0.571733	0.824933		1.51053
0.865333	0.274733		0.733467
1.32567	1.39613		1.1402
2.27527	1.53033		0.550733
1.92387	0.527533		1.18747
1.36827	0.428667		0.868667
2.09647	0.9628		1.05567
1.5078	1.7002		1.19187
1.0188	1.26747		1.20327
1.77233	1.19733		1.26333
0.7624	1.51673		1.4318
1.56607	1.34633		0.8268
2.41567	0.963		0.851533
	0.962667		0.446067
	0.859333		0.365133
	0.8646		0.9338
	0.399		0.855333
	0.753267		0.559467
	0.697267		1.12147
	1.12287		1.62693
	1.3524		0.635267
	1.483		1.02587
	0.653933		0.887267
	0.6644		0.7512
	1.1634		1.40893
	0.869867		0.921333
	1.07247		0.974867
	1.29127		0.9862
	1.01653		2.14887
	1.04607		0.889
	0.9672		0.8058
	1.13507		0.875933
	1.5638		0.549333
	0.846867		1.95
	0.8726		1.56587
	1.0146		0.585867
	0.601667		1.71067
	1.54253		1.125
	1.05347		0.839667
	1.4486		1.14047
	0.653533		1.8592
	1.38687		0.729533
	0.828733		0.436067
	1.65073		0.8774
	1.56167		0.793867
	1.14293		0.784333
	1.22813		1.3204
	1.02893		2.2824
	0.490133		0.321267
	0.712067		1.17367
	0.710867		1.33287
	0.500133		0.732067
	0.517133		0.766733
	0.854467		0.592067
	0.808933		1.5576
	1.2006		0.971467
	1.45173		1.2218
	1.01633		1.461
	1.03367		0.7662
	0.632667		1.85987
	1.64173		2.3104
	0.5052		1.3102
	0.651667		1.57447
	1.5818		0.96
	0.848		1.97733
	1.7012		0.869933
	0.824133		0.9132
	0.246733		0.877267
	0.9698		0.612
	0.813667		2.92287
	0.8992		0.773933
	1.42307		0.894
	1.412		0.741867
	1.33587		1.08033
	1.1944		0.703733
	1.37013		0.561533
	1.11627		0.8548
	0.488333		1.1064
	1.08547		1.43847
	0.536467		1.11513
	0.673133		1.01887
	0.431		0.9264
	1.0416		0.252333
	1.22393		0.946067
	0.428067		0.572267
	1.44287		1.74133
	0.7074		0.8356
	1.17527		1.41713
	0.642133		0.8814
	0.703533		0.7122
	0.715		1.51553
	0.851333		1.46927
	1.787		0.949933
	0.5576		0.805267
	0.606067		0.6648
	1.3114		0.632
	1.10047		1.03087
	0.824267		0.900533
	0.743533		1.387
	0.414067		0.833867
	1.1726		1.30793
	1.5712		1.65973
	1.28667		0.917267
	1.03027		0.488733
	0.8548		1.4438
	0.9586		2.541
	0.4592		0.888067
	1.19967		2.11427
	0.627467		1.23507
	1.61493		0.908
	0.369533		1.42307
	1.07993		1.41767
	0.847733		1.25607
	1.2482		1.31893
	0.911867		1.5112
	1.06467		2.1334
	0.9208		0.422533
	1.3978		1.01613
	0.8536		1.1424
	1.71647		0.3406
	1.45487		0.924133
	1.45453		0.773733
	1.64627		1.7256
	0.741533		1.5928
	0.712867		1.92573
	1.1424		0.551067
	1.40927		1.54153
	2.04133		0.630533
	1.59667		0.353933
	0.5188		0.9792
	1.2022		1.409
	0.642733		1.73987
	0.885933		1.31773
	0.8386		2.9904
	0.4766		1.1254
	1.6296		0.7556
	1.04573		1.7918
	1.35987		1.3294
	1.16447		1.0578
	1.18807		0.2582
	0.3334		1.18447
	0.394133		0.563067
	1.06973		2.0212
	1.76053		0.661867
	0.965067		1.7108
	1.08813		1.365
	1.34953		0.689667
	1.4742		1.87093
	0.962		0.8596
	1.1478		1.04807
	0.6134		1.36067
	0.7508		3.27427
	0.698667		0.85
	0.7298		1.20547
	0.987133		1.0034
	0.473533		0.707533
	0.370267		1.4528
	0.309333		0.685867
	1.16787		1.0382
	1.31047		1.28507
	0.2886		2.93313
	1.18873		1.57307
	0.8878		1.05973
	0.851067		0.795667
	1.2038		1.0154
	0.368933		0.516
	1.68413		0.828
	1.3692		0.916933
	0.985133		0.866
	0.849867		1.40153
	1.75553		1.48293
	0.632733		1.1284
	1.36273		0.565
	1.2718		1.71673
	0.598733		0.515067
	0.8276		1.1716
	1.56227		0.7736
	0.948733		1.16493
	0.786067		1.3236
	0.902467		1.5078
	0.748867		1.23047
	2.0854		0.616133
	0.525667		1.28767
	1.09567		0.4816
	0.364133		0.6984
	0.933067		2.0668
	0.995667		1.46873
	1.88247		0.504133
	1.8122		0.485467
	0.967333		1.32947
	0.644		1.09793
	0.630133		1.56007
	0.563067		1.3506
	1.0612		1.0778
	0.9408		0.232
	0.790067		1.52007
	1.84927		0.724133
	1.27533		1.1066
	0.406733		1.8262
	1.0534		0.995333
	1.50847		1.08007
	1.2176		1.03367
	2.04013		1.19493
	1.63693		1.12867
	1.09667		0.621333
	1.45867		0.494267
	0.652267		0.8086
	0.783467		1.4462
	1.0006		0.6306
	0.838533		1.4744
	0.7306		0.3726
	0.611867		1.53807
	0.745867		1.35287
	1.21027		0.805933
	1.85347		1.18887
	1.08667		1.26833
	0.986933		0.733
	0.869933		0.717733
	0.814467		1.2396
	0.8374		1.32727
	0.897667		0.447
	0.887933		0.365733
	1.86427		0.753333
	0.940133		0.4764
	0.831		1.2264
	0.799933		2.61793
	1.1856		1.292
	1.3098		0.738733
	0.547067		0.6774
	0.6684		1.43893
	0.3234		0.515333
	1.32727		0.550667
	0.9222		0.772467
	1.04747		0.739467
	1.0336		0.412733
	1.277		1.53447
	1.03913		1.347
	0.962533		0.7748
	0.398067		0.805733
	0.920867		0.815333
	1.68067		2.089
	0.826133		1.54327
	1.3826		0.626533
	1.22833		0.6278
	1.39333		1.16373
	0.947467		2.31113
	1.43267		2.1364
	0.414267		1.35
	0.663467		1.06047
	0.601533		0.6176
	0.461467		1.2038
	1.9064		1.03253
	1.03447		1.22647
	0.638		1.65113
	0.6358		4.5628
	1.0936		2.28753
	1.06933		1.6992
	1.4668		0.674067
	0.984267		1.1528
	0.6126		2.0348
	0.783467		0.688133
	0.6898		0.575933
	0.9992		0.743733
	0.562133		0.711
	0.808533		0.9404
	1.23307		1.67807
	0.913		1.4164
	1.3938		1.786
	0.723733		1.14007
	2.5906		1.8662
	0.8934		0.654
	1.44567		0.695867
	0.8974		0.693867
	0.585267		1.32013
	1.66507		0.930467
	1.11047		1.0356
	1.25447		1.45847
	1.59013		2.12067
	0.7282		2.27927
	0.604933		1.11987
	0.608467		0.642067
	1.09333		1.75073
	0.764467		1.92353
	1.13047		0.787867
	1.05033		0.2606
	0.477067		0.796733
	0.6686		0.675267
	1.24707		0.688267
	1.164		1.19193
	1.5662		1.5028
	1.1944		1.4432
	1.1536		0.440533
	0.453		0.958467
	1.24427		0.639867
	1.2232		0.930067
	0.379933		1.22033
	0.676467		0.417067
	0.712933		1.13673
	0.998467		2.3822
	1.79173		0.915067
	0.933		1.49553
	1.82647		1.30147
	0.9012		0.704667
	0.889333		1.01
	1.1926		0.941133
	0.791467		1.00153
	1.52987		0.9828
	0.8218		1.45013
	1.1706		1.5418
	1.5992		1.33073
	0.769667		1.74773
	1.2834		0.413867
	1.0812		1.494
	0.628133		1.54633
	0.907333		1.19987
	0.748		1.10953
	0.705333		1.37573
	1.00773		1.00427
	1.3128		1.12393
	0.374467		2.053
	1.07047		0.755067
	1.097		1.0618
	1.6494		1.33267
	1.2834		1.17967
	1.1418		0.815333
	1.52127		1.36753
	1.4964		1.1954
	0.695333		1.41707
	0.514667		1.34253
	0.996533		0.863333
	0.852733		0.877267
	0.8582		1.35853
	0.684267		1.63953
	0.849467		1.7048
	0.9238		0.355667
	1.00513		0.746467
	1.1826		1.24247
	0.9226		0.968733
	1.0288		0.870133
	0.744		0.7698
	1.14667		1.41927
	1.60913		1.9312
	0.9832		2.21533
	0.364		0.863333
	0.9358		1.03067
	1.1692		0.611533
	1.55313		1.422
	1.55767		1.75467
	0.984733		1.4454
	1.36173		1.15893
	0.987133		0.806467
	0.624667		0.871533
	0.9464		1.44027
	1.0548		1.10933
	0.898267		0.655333
	0.747133		0.845267
	0.6496		0.730867
	1.8056		1.50807
	1.103		0.987933
	1.39473		2.06093
	0.252067		0.730267
	0.864733		1.04353
	0.589667		0.898933
	0.980533		1.1712
	1.4624		1.69207
	0.5548		1.19647
	2.243		1.10953
	0.652067		0.681933
	0.341533		0.634867
	1.00773		1.02813
	0.791		1.01713
	1.47353		1.96713
	1.4		0.480267
	0.863733		0.850533
	0.601267		0.5954
	1.90713		0.763667
	0.816		1.04373
	1.14427		1.6052
	1.45973		1.0428
	0.449467		0.726733
	0.7238		1.059
	1.3558		1.6308
	1.40353		1.04953
	1.02813		0.474667
	0.7812		0.9906
	0.452133		0.667667
	0.630333		0.958133
	1.59573		0.669333
	1.90613		1.7424
	0.9642		1.7456
	0.4486		0.467667
	0.439733		0.896
	1.68267		1.28827
	1.05287		1.6404
	1.04887		1.45287
	0.7932		1.87827
	1.41953		0.843533
	0.607333		1.04713
	0.508533		1.39693
	0.2212		1.11647
	0.947667		1.4988
	1.35213		2.22753
	1.69913		1.14593
	0.817867		1.60427
	1.43073		1.38047
	0.1778		1.07407
	1.2016		0.978933
	0.981667		1.01347
	0.656267		1.22487
	0.9698		0.8898
	1.22		1.0036
	1.04387		0.347733
	0.5082		0.964333
	1.41753		0.8796
	0.817133		1.5404
	0.669533		2.0362
	0.953733		1.31053
	1.52447		1.42767
	1.15907		0.9462
	1.1206		0.6082
	1.36233		1.32453
	0.546133		1.31473
	1.05133		0.7792
	0.4682		0.727533
	1.4638		1.15627
	0.489933		0.7298
	1.049		0.746133
	0.579133		0.719733
	0.740933		1.58547
	0.6836		1.52467
	1.25767		0.8896
	0.389333		1.41787
	1.9764		0.214
	0.580933		1.99747
	0.998067		0.782133
	0.679267		1.37753
	1.07047		1.4668
	1.71367		0.647533
	0.440067		1.56527
	0.943933		1.3022
	0.786333		1.28033
	0.5396		0.742533
	1.13187		0.825333
	1.0116		0.946933
	0.7022		1.258
	0.5954		1.0168
	1.13767		0.462
	0.960333		2.0618
	1.30593		0.3904
	0.709933		0.835533
	0.812533		0.8282
	0.9036		1.22207
	1.1192		1.20687
	1.59267		0.652733
	1.89527		1.099
	0.592133		0.966267
	1.40213		1.15307
	1.03047		1.65767
	0.7976		0.931667
	1.84167		0.573
	1.29113		1.143
	0.525067		0.768467
	1.5466		1.07173
	1.0754		0.736067
	1.33027		0.953933
	1.98193		0.429533
	1.37107		1.14313
	0.920467		0.5242
	1.04847		1.15753
	0.461933		0.995467
	1.17493		0.914133
	0.886533		2.0072
	1.417		1.19173
	0.738467		1.034
	1.12033		1.37513
	0.882		0.441067
	0.961733		0.8622
	0.918067		3.2598
	1.5592		1.3454
	0.725667		0.874067
	1.03153		1.09533
	0.8884		1.47807
	0.425867		1.1678
	0.812533		0.680733
	1.28993		1.177
	1.03953		0.9676
	1.04753		1.4472
	1.58627		1.03993
	1.0492		1.72367
	1.07913		0.847267
	0.778467		0.756333
	0.707733		1.0114
	1.2384		0.597067
	1.13447		1.22053
	0.901067		0.988
	0.917467		1.35693
	1.3702		2.03327
	1.09387		0.933333
	0.4068		1.4392
	0.326067		1.51373
	1.203		2.41493
	1.87413		1.1382
	0.956667		1.67807
	1.03253		0.981333
	0.560533		1.29847
	0.520667		1.14213
	1.2054		0.893867
	0.891933		1.1534
	1.20973		2.12187
	1.2456		0.499667
	0.352867		0.944533
	1.36193		0.889867
	1.0058		0.9528
	1.63447		1.1972
	0.824467		1.1554
	0.7714		1.4388
	1.08847		1.135
	1.31533		0.720067
	0.437333		1.83267
	1.3298		1.71333
	1.05267		1.72513
	1.23507		1.11193
	0.664133		1.4192
	0.798267		1.46387
	1.60007		1.18333
	1.55867		1.6222
	1.44327		0.635467
	1.1624		1.12833
	1.4194		1.5076
	1.2674		1.7208
	1.40633		1.01033
	1.6964		0.5264
	1.0724		1.10693
	1.93793		0.6882
	1.11313		1.0532
	0.7822		1.17987
	0.774533		2.37513
	1.5118		0.660333
	1.2924		0.686933
	1.0896		0.772067
	0.830533		0.345533
	0.934		1.0512
	1.0072		1.249
	1.67627		0.334333
	1.0482		0.864933
	1.5566		0.933733
	0.883333		1.35973
	1.12193		1.74747
	1.12713		0.680133
	0.761533		1.5632
	1.02767		1.068
	1.8778		1.47027
	1.2932		1.11287
	1.02993		1.42013
	1.089		0.931467
	0.654467		0.701733
	1.11653		0.649867
	0.629		0.907267
	1.28667		1.40367
	1.15933		0.875267
	1.07773		1.45827
	1.18713		1.809
	0.441067		0.888933
	0.495133		1.3716
	0.7304		0.7082
	1.03393		2.21647
	1.0282		0.897667
	1.03433		0.589733
	0.654067		0.956133
	1.64267		0.743667
	1.02773		1.17727
	0.6296		0.4854
	1.54313		1.0226
	0.771933		0.757467
	0.902867		1.28007
	0.825733		1.23873
	0.7368		1.13087
	1.50187		1.46047
	0.5068		0.9218
	1.0488		0.999933
	0.691467		0.767
	0.406733		1.41193
	0.286133		0.535933
	0.8346		0.6148
	1.09547		0.607333
	0.8178		0.898333
	0.3154		0.6766
	1.689		1.0356
	1.85487		1.32707
	0.5576		0.894
	1.58507		2.30793
	0.8208		1.76693
	1.1698		1.89827
	0.847933		1.02153
	0.721333		0.7124
	1.04627		1.547
	1.89673		0.641467
	0.364667		1.48227
	1.24113		0.84
	0.877733		2.00067
	1.07367		2.07133
	0.588867		1.49093
	1.0228		0.900667
	0.535133		0.926267
	1.27647		0.6836
	2.1558		1.1674
	0.9206		1.0024
	0.6356		0.591933
	0.927667		1.71227
	1.51853		1.26007
	0.947133		1.84267
	1.53313		0.907933
	1.21847		0.532067
	0.630867		0.451533
	0.443067		1.1454
	0.454467		1.51173
	0.475933		0.6696
	0.906867		0.8066
	0.9716		1.31367
	0.9182		0.736867
	2.325		0.275533
	0.5974		1.03647
	0.717533		1.304
	1.41307		1.7936
	0.954667		1.9998
	1.06593		0.486133
	1.06153		1.18253
	0.9388		1.17773
	1.27373		0.669133
	0.8308		0.416267
	1.08753		1.396
	1.28967		0.824067
	1.6942		1.0452
	1.38567		1.35753
	0.599		0.681533
	1.15367		0.954733
	0.501133		0.7036
	0.985867		1.34253
	1.5464		1.4452
	1.01133		0.347733
	0.7754		1.70113
	2.17273		0.9138
	1.09853		0.647
	0.761133		0.774067
	1.02247		1.68633
	1.10927		0.5368
	1.23607		0.4786
	2.75807		1.01027
	0.2114		1.1598
	0.667		1.347
	1.0198		1.21693
	0.982667		0.789067
	1.11807		2.03833
	1.4728		0.2912
	1.2612		1.50433
	0.8156		0.466733
	1.31947		1.15087
	1.6402		1.1256
	0.6514		1.5058
	1.18973		1.26507
	1.3936		1.48913
	1.259		1.28393
	1.00287		2.67553
	1.08533		1.05747
	1.2808		0.848067
	0.5796		0.712067
	1.1492		1.05207
	0.392		0.929133
	0.554533		1.50367
	0.8752		2.41673
	0.823667		0.6168
	0.8016		0.878733
	0.289733		0.712867
	2.2324		0.390733
	1.45013		1.0166
	0.6772		0.663867
	0.848867		1.15047
	0.860667		1.55827
	0.9868		0.569333
	1.2094		1.66113
	1.0632		1.07833
	1.32493		1.335
	0.905133		0.5108
	0.518533		1.07487
	0.928667		1.34627
	1.32427		0.5238
	0.945333		1.46807
	0.454333		1.41667
	0.742667		0.682667
	0.5464		0.509867
	0.663867		1.19833
	1.185		1.44767
	1.4834		1.5254
	0.921133		0.433133
	1.52067		1.2122
	1.27987		1.96767
	1.99473		1.312
	0.336267		0.4416
	1.02653		0.687667
	1.35227		1.40933
	0.7484		1.51187
	0.768733		0.6692
	0.918067		1.31033
	0.398733		0.3548
	1.0058		1.97693
	1.61933		1.13987
	0.3148		0.730267
	1.4418		1.1608
	0.959733		1.8114
	0.737133		0.858667
	0.982933		1.30873
	1.13447		0.9046
	1.3758		2.27407
	0.532667		0.913667
	0.418267		0.7084
	0.399333		1.3012
	1.48067		0.9086
	1.44587		0.804667
	1.2104		0.858467
	1.31653		1.14107
	0.8244		2.37393
	1.384		0.938133
			0.887667
			1.15653
			1.72507
			0.706667
			0.3738
			0.9194
			1.0288
			0.565933
			1.25547
			0.858533
			1.0894
			1.22593
			0.454867
			1.43713
			0.3974
			0.5342
			1.6548
			2.19133
			0.736733
			0.7768
			0.788267
			2.0722
			2.33427
			0.878733
			0.8124
			0.547867
			0.370667
			0.824533
			1.51307
			0.505733
			0.8414
			0.5668
			1.10947
			1.2564
			1.4566
			0.699133
			1.36467
			0.9448
			0.822
			1.79393
			1.0658
			1.343
			0.583
			0.949867
			0.237867
			1.16273
			2.99107
			0.392133
			0.707133
			1.278
			1.37807
			1.6446
			1.0934
			0.601867
			1.52287
			1.11267
			1.0796
			0.521333
			1.36913
			1.33067
			0.649
			1.47767
			2.18967
			0.333267
			1.08053
			1.192
			0.7638
			0.9892
			1.71373
			1.187
			1.68127
			0.8624
			0.760533
			0.798533
			1.199
			2.34447
			1.7496
			1.4886
			0.680133
			1.92133
			1.44007
			1.72153
			1.392
			0.7816
			2.91947
			0.981533
			0.972267
			1.3362
			1.41113
			0.860533
			0.869933
			0.552933
			1.90047
			0.2048
			1.59887
			0.810533
			1.3422
			0.7266
			0.619133
			0.500067
			0.910867
			1.017
			0.999267
			1.70327
			1.9398
			1.46067
			1.20853
			1.44367
			1.38467
			0.6872
			0.773
			1.4398
			0.9806
			1.1394
			0.549467
			0.653667
			1.1544
			0.466133
			1.18113
			1.20733
			0.972333
			1.34813
			0.690333
			0.899867
			0.949267
			0.827067
			1.05247
			1.21793
			1.41673
			1.56687
			0.574
			1.393
			0.777067
			1.30887
			0.394467
			1.13
			0.437733
			0.8912
			0.903067
			0.847667
			0.737733
			1.12047
			1.25393
			0.717467
			0.246467
			1.1302
			1.32487
			1.534
			1.9702
			1.0732
			1.57107
			1.33893
			2.399
			1.30827
			1.39993
			0.468933
			1.05227
			1.16453
			0.8318
			1.9316
			1.6606
			1.08333
			1.57393
			1.06533
			1.14467
			0.591333
			1.0428
			1.3644
			0.955267
			0.8706
			0.508133
			1.4606
			1.42193
			1.03227
			1.05913
			0.8042
			1.14813
			0.540467
			0.639133
			0.9718
			1.01313
			0.346867
			0.866333
			1.18827
			1.02853
			1.53913
			0.836333
			1.2998
			1.9872
			0.725333
			0.5726
			1.4256
			1.0194
			1.6892
			1.76393
			0.577
			1.02033
			0.848067
			1.3092
			0.9666
			1.29973
			1.62573
			0.760067
			0.909067
			1.3974
			0.592667
			1.4018
			0.592333
			0.2674
			0.4676
			0.864933
			0.972267
			1.2442
			0.363
			0.6214
			2.11093
			1.30607
			1.002
			1.22027
			1.26447
			0.599733
			1.84707
			1.01073
			1.31173
			1.02573
			0.827667
			0.9132
			1.28073
			0.534
			1.1868
			1.65527
			0.8932
			1.12387
			0.433
			1.5828
			0.684667
			0.776867
			1.9304
			0.667067
			1.6002
			1.42607
			1.01167
			1.15387
			1.66127
			0.731267
			1.78727
			0.907267
			0.915867
			0.9652
			1.03887
			1.63773
			1.03753
			0.5106
			0.867067
			1.50293
			1.00333
			1.29113
			0.906
			1.52747
			0.5498
			0.800333
			1.0662
			1.2648
			1.09693
			2.06207
			0.740933
			0.951533
			0.853267
			1.59553
			0.620267
			0.7556
			0.983333
			1.3376
			1.49467
			1.72447
			1.40627
			1.29927
			1.66967
			0.8212
			1.35667
			1.3964
			1.23527
			0.839267
			1.0228
			0.794867
			0.707
			1.23247
			0.902067
			0.525133
			0.918133
			0.920333
			0.647533
			1.03547
			0.9326
			1.2574
			1.48613
			1.06807
			1.973
			1.47693
			0.773867
			2.79087
			0.432733
			1.3648
			1.027
			1.56833
			0.970067
			2.3304
			1.15947
			0.318133
			0.905
			1.9852
			1.21987
			1.06193
			1.33867
			2.00493
			1.13587
			1.29333
			0.595133
			1.0262
			1.50753
			1.16187
			1.791
			2.07693
			1.0638
			1.0112
			0.8416
			1.11387
			0.652533
			0.627067
			0.502467
			1.4858
			0.661467
			0.7358
			0.338067
			1.50307
			1.19553
			1.1054
			1.4868
			3.0422
			1.2464
			0.7798
			2.76033
			1.1198
			1.35593
			1.60567
			0.6806
			0.755

## Sheet: FigS6
A2058 Stall Score
Untreated	ATRi-treated	HU-treated	WEE1i-treated	PARPi-treated
0.206421	0.700588	0.284068	0.041835	0.07832
0.418188	0.356346	0.197926	0.288251	0.263448
0.249113	0.762674	0.682894	0.079614	0.10744
0.734438	0.999068	0.23223	0.198443	0.140485
0.200823	0.655382	0.218528	0.341051	0.240632
0.992867	0.627694	0.263024	0.138461	0.171833
0.259473	0.274945	0.148831	0.999068	0.434614
0.973982	0.154471	0.31459	0.31552	0.156428
0.349221	0.506621	0.152487	0.23105	0.138
0.057325	0.383509	0.151687	0.120677	0.243782
0.152631	0.699015	0.204606	0.106222	0.116545
0.151828	0.178695	0.607042	0.105848	0.072261
0.261593	0.145985	0.272482	0.288574	0.083986
0.100262	0.540924	0.359984	0.580077	0.253514
0.167254	0.222008	0.556197	0.052901	0.227519
0.059861	0.30419	0.595581	0.113693	0.048437
0.999068	0.675928	0.270652	0.171697	0.168725
0.1753	0.819356	0.35568	0.30619	0.067691
0.212275	0.787322	0.151764	0.107732	0.185023
0.124525	0.161828	0.999068	0.13419	0.097268
0.118487	0.399113	0.750721	0.052248	0.266201
0.246377	0.456328	0.156278	0.213797	0.056247
0.271016	0.160175	0.152663	0.140603	0.352788
0.261336	0.878999	0.132335	0.082176	0.68613
0.096944	0.466303	0.22178	0.291882	0.495984
0.093976	0.361593	0.480662	0.592789	0.865296
0.050856	0.648327	0.231362	0.583671	0.982861
0.233913	0.362185	0.191624	0.29051	0.090069
0.197188	0.103107	0.224752	0.470996	0.323268
0.110884	0.306646	0.327109	0.563672	0.067331
0.481661	0.856564	0.146475	0.060532	0.181691
0.164088	0.238173	0.868153	0.307725	0.129712
0.284131	0.88205	0.260741	0.120656	0.176454
0.211845	0.618981	0.323582	0.138764	0.670891
0.194853	0.652727	0.332023	0.21968	0.186576
0.554686	0.238038	0.217229	0.67063	0.09673
0.123656	0.826392	0.302077	0.2708	0.172483
0.213688	0.082736	0.294283	0.123747	0.105569
0.481294	0.415733	0.410564	0.413598	0.167735
0.374807	0.532634	0.395359	0.150113	0.450554
0.464955	0.381638	0.604188	0.207443	0.088082
0.999068	0.363447	0.264401	0.989999	0.090578
0.139146	0.389328	0.415959	0.999068	0.710659
0.106773	0.425653	0.446563	0.202805
0.717008	0.752271	0.145424	0.49831
0.083466	0.607699	0.42143	0.999068
0.059383	0.092993	0.233233	0.376369
0.218971	0.692243	0.09957	0.077743
0.111242	0.317963	0.242486	0.14548
0.111113	0.401864	0.244433	0.44787
0.195677	0.157608	0.272274	0.441439
0.211692	0.999068	0.220057	0.135477
0.203326	0.323777	0.458991	0.22639
0.128318	0.291677	0.17174	0.157053
0.390309	0.306746	0.58646	0.231717
0.133225	0.92668	0.270429	0.046433
0.242118	0.464403	0.510483	0.370239
0.149355	0.184399	0.614371	0.2803
0.868739	0.427291	0.999068	0.07724
0.538481	0.876073	0.286544	0.165311
0.270834	0.591456	0.355527	0.225688
0.340422	0.295468	0.346868	0.248693
0.074905	0.391686	0.31269	0.410639
0.175846	0.374754	0.214481	0.268327
0.999068	0.200197	0.560892	0.071213
0.047262	0.258772	0.343114	0.409216
0.10016	0.514518	0.205252	0.909592
0.27864	0.429578	0.21068	0.271218
0.186063	0.363922	0.170113	0.114684
0.158201	0.249259	0.781853	0.141137
0.21944	0.989428	0.189567	0.159504
0.495933	0.454655	0.214408	0.136424
0.160929	0.694945	0.122061	0.097859
0.104032	0.173228	0.268829	0.080359
0.114202	0.237054	0.478181	0.167731
0.187154	0.489565	0.219868	0.159163
0.100252	0.449394	0.244959	0.409489
0.053779	0.484989	0.634866	0.108397
0.309518	0.1819	0.302508	0.69837
0.417768	0.184681	0.286152	0.214768
0.169424	0.286589	0.122313	0.467861
0.4009	0.361975	0.161191	0.193643
0.261198	0.328251	0.333108	0.156197
0.063823	0.58364	0.193888	0.363508
0.174865	0.258588	0.344322	0.127628
0.115115	0.136521	0.209828	0.317532
0.066742	0.175275	0.254017	0.263699
0.174338	0.760727	0.240718	0.14004
0.263855	0.130915	0.251588	0.365418
0.242427	0.144484	0.200834	0.15347
0.582516	0.554562	0.402484	0.15391
0.913011	0.200095	0.288963	0.117821
0.085302	0.605738	0.208296	0.999068
0.119459	0.608157	0.195344	0.146686
0.116558	0.370293	0.154924	0.426749
0.344235	0.209284	0.207534	0.393624
0.135159	0.207139	0.311533	0.152341
0.298299	0.743318	0.351877	0.354482
0.42134	0.623863	0.494594	0.288558
0.111763	0.439162	0.112436	0.324812
0.078634	0.391777	0.499115	0.108693
0.195192	0.419578	0.185783	0.119502
0.268144	0.718411	0.396411	0.173419
0.086345	0.586624	0.177541	0.332117
0.411189	0.585769	0.797944	0.141613
0.179455	0.710375	0.228809	0.060304
0.259426	0.432934	0.332578	0.428555
0.170353	0.451574	0.234329	0.213983
0.090188	0.905386	0.252476	0.215249
0.930094	0.14021	0.646958	0.161679
0.319486	0.32538	0.545543	0.103592
0.161816	0.746404	0.512577	0.114895
0.080386	0.365837	0.460137	0.259741
0.29147	0.967721	0.244004	0.168454
0.399463	0.439965	0.257485	0.235552
0.527457	0.801699	0.193733	0.099137
0.105749	0.774769	0.539056	0.459155
0.265571	0.737935	0.40285	0.042635
0.070919	0.477671	0.266301	0.14907
0.150084	0.395748	0.241644	0.149578
0.27597	0.309697	0.195171	0.153603
0.197379	0.740824	0.4618	0.24139
0.056512	0.304455	0.252887	0.117159
0.155794	0.244542	0.852691	0.159211
0.225322	0.43772	0.375363	0.208806
0.843171	0.163344	0.363449	0.058322
0.158034	0.242387	0.192286	0.999068
0.168256	0.334239	0.54416	0.219782
0.248733	0.108797	0.4176	0.142218
0.155933	0.159024	0.377564	0.370457
0.292574	0.44387	0.252243	0.108351
0.24375	0.999068	0.318839	0.846033
0.093378	0.067894	0.999068	0.049925
0.999068	0.231885	0.487816	0.16401
0.140054	0.652566	0.294446	0.188764
0.799608	0.333799	0.200153	0.17915
0.123418	0.621373	0.249547	0.104685
0.104906	0.25676	0.43946	0.331458
0.364761	0.839839	0.228033	0.191223
0.167221	0.63896	0.561754	0.235748
0.621732	0.112703	0.327195	0.236474
0.122474	0.231926	0.253523	0.139272
0.748713	0.128052	0.355835	0.199044
0.147464	0.464829	0.217726	0.359975
0.128448	0.666591	0.408283	0.091375
0.067103	0.356218	0.281987	0.149247
0.134281	0.125882	0.158425	0.161229
0.16489	0.172946	0.248203	0.118321
0.278368	0.219354	0.215896	0.177552
0.958108	0.370259	0.481178	0.157332
0.146966	0.506697	0.366326	0.190129
0.263697	0.415969	0.387654	0.088537
0.134737	0.183062	0.491296	0.49189
0.075327	0.507568	0.909463	0.248382
0.122396	0.287794	0.21566	0.364116
0.152795	0.468648	0.340041	0.155755
0.269332	0.6113	0.299801	0.631308
0.256065	0.704943	0.20125	0.209265
0.099001	0.536023	0.138263	0.195302
0.661172	0.393781	0.260202	0.207561
0.206951	0.478373	0.168476	0.380893
0.15506	0.387744	0.213769	0.250716
0.145369	0.412247	0.247321	0.15264
0.18354	0.252997	0.675403	0.072771
0.510098	0.886941	0.325279	0.08242
0.125593	0.640667	0.473455	0.222873
0.388735	0.597899	0.297697	0.12909
0.190978	0.738789	0.3898	0.06863
0.602131	0.637654	0.254425	0.208283
0.716394	0.824668	0.911323	0.318162
0.546629	0.309261	0.126678	0.273947
0.072136	0.817818	0.177675	0.13562
0.242014	0.441896	0.142765	0.150524
0.26504	0.985195	0.40037	0.171552
0.441073	0.34322	0.400527	0.138331
0.448581	0.645547	0.999068	0.243578
0.288768	0.417292	0.39317	0.087181
0.1014	0.971788	0.190572	0.598933
0.264046	0.399671	0.261509	0.394109
0.08588	0.529374	0.474636	0.999068
0.999068	0.756063	0.663837	0.118008
0.046883	0.382264	0.388879	0.285823
0.178157	0.691948	0.200944	0.196051
0.117586	0.277214	0.428395	0.190105
0.100599	0.630425	0.25674	0.999068
0.410245	0.872353	0.133511	0.415645
0.81686	0.784424	0.419078	0.165624
0.148237	0.792027	0.328216	0.621795
0.239131	0.178744	0.212927	0.746488
0.217154	0.537085	0.273948	0.262406
0.125442	0.480258	0.382114	0.265422
0.091339	0.358862	0.131324	0.131574
0.220411	0.321827	0.159182	0.115314
0.914865	0.214362	0.27345	0.115155
0.353052	0.627208	0.707216	0.22171
0.317364	0.73395	0.261071	0.139271
0.168015	0.64698	0.627532	0.118256
0.40664	0.850307	0.342545	0.474256
0.112139	0.403863	0.676365	0.318035
0.105937	0.561329	0.342768	0.290177
0.226192	0.526216	0.422025	0.999068
0.097496	0.406445	0.199776	0.225431
0.559294	0.20297	0.451373	0.071239
0.306449	0.216237	0.25779	0.150796
0.099832	0.572934	0.257755	0.074494
0.173283	0.756635	0.441377	0.29383
0.246978	0.70255	0.256612	0.100479
0.131821	0.255713	0.383899	0.097199
0.414946	0.565013	0.303913	0.145599
0.194241	0.268572	0.797199	0.070701
0.732625	0.257905	0.585596	0.489739
0.149959	0.184479	0.794741	0.06865
0.344974	0.215984	0.509566	0.390213
0.279146	0.108196	0.75362	0.200864
0.324052	0.220125	0.271982	0.114156
0.999068	0.419063	0.470674	0.23878
0.114313	0.633964	0.252654	0.294995
0.386889	0.44303	0.294064	0.907272
0.106371	0.56045	0.553322	0.653969
0.662107	0.078579	0.455464	0.284541
0.107557	0.599776	0.409989	0.193728
0.511768	0.331097	0.238548	0.18246
0.062253	0.096947	0.331226	0.534618
0.101583	0.558565	0.245846	0.270071
0.066993	0.218816	0.411072	0.422212
0.064758	0.427379	0.161836	0.361915
0.313911	0.488967	0.467688	0.129681
0.999068	0.274787	0.399207	0.615704
0.258164	0.725996	0.341161	0.13613
0.233737	0.380807	0.205842	0.140186
0.30655	0.396415	0.546081	0.066059
0.104639	0.113688	0.251053	0.126666
0.54455	0.858321	0.378827	0.999068
0.142229	0.162235	0.427495	0.191467
0.193709	0.449862	0.242082	0.20135
0.170535	0.232679	0.279967	0.107485
0.141567	0.733967	0.374201	0.245724
0.190614	0.335521	0.37608	0.273033
0.228857	0.282993	0.274472	0.206169
0.148521	0.585181	0.356024	0.129519
0.080564	0.4674	0.191157	0.169418
0.223075	0.401344	0.157024	0.165707
0.125633	0.606798	0.504021	0.124438
0.129899	0.587757	0.246056	0.056945
0.158097	0.554369		0.622352
0.222131	0.202981		0.106044
0.180961	0.538268		0.091669
0.380593	0.606425		0.386135
0.16818	0.326638		0.257006
0.134923	0.601093		0.520352
0.125107	0.203396		0.084509
0.121156	0.296548		0.178565
0.064184	0.602443		0.414549
0.092884	0.506163		0.221723
0.102836	0.999068		0.279184
0.301742	0.505976		0.103578
0.120913	0.255911		0.479054
0.236395	0.325327		0.511535
0.999068	0.492656		0.119371
0.113383	0.559212		0.365597
0.061312	0.449156		0.132569
0.99314	0.310714		0.077818
0.27544	0.400107		0.091597
0.419303	0.780382		0.363677
0.199877	0.338481		0.1108
0.999068	0.270868		0.114946
0.189911	0.236399		0.148274
0.090165	0.128128		0.204948
0.321448	0.63037		0.156256
0.154337	0.260153		0.3441
0.072938	0.387606		0.082006
0.372977	0.579907		0.294395
0.782183	0.180387		0.368391
0.243955	0.570413		0.131881
0.188953	0.477128		0.25054
0.134932	0.162444		0.096056
0.330491	0.313497		0.097292
0.101291	0.449885		0.105864
0.205093	0.359186		0.403858
0.071718	0.730972		0.408672
0.154457	0.400068		0.376153
0.358888	0.312103		0.890303
0.324886	0.381864		0.237115
0.204167	0.877525		0.141871
0.196962	0.286718		0.629191
0.094016	0.261792		0.103409
0.107775	0.309128		0.207925
0.196381	0.289116		0.081249
0.901394	0.276759		0.213351
0.866523	0.832631		0.218544
0.184639	0.399867		0.822416
0.096275	0.490202		0.157246
0.141932	0.915596		0.124029
0.312093	0.182777		0.079643
0.21437	0.994508		0.123756
0.151286	0.842117		0.374307
0.359649	0.999068		0.173797
0.21851	0.4326		0.15966
0.314044	0.774834		0.254204
0.146807	0.749667		0.139802
0.212419	0.106903		0.075252
0.108436	0.525302		0.327025
0.224534	0.176843		0.173918
0.141765	0.301498		0.369075
0.10943	0.416365		0.200281
0.507376	0.638444		0.322411
0.282516	0.696435		0.10218
0.214701	0.236135		0.110008
0.104713	0.676527		0.130259
0.999068	0.20048		0.084339
0.174383	0.438982		0.450022
0.10094	0.154003		0.163533
0.19274	0.851316		0.12879
0.321993	0.074859		0.134551
0.110015	0.48138		0.489134
0.367435	0.32267		0.157628
0.087567	0.161415		0.142171
0.356706	0.088914		0.090814
0.120175	0.198743		0.594759
0.164374	0.217632		0.144828
0.135322	0.930115		0.619201
0.169243	0.08792		0.422462
0.154334	0.230769		0.071044
0.090651	0.714758		0.174412
	0.638581		0.089787
	0.250502		0.244018
	0.903402		0.165384
	0.250267		0.189251
	0.385997		0.135085
	0.470778		0.180322
	0.104088		0.168785
	0.804395		0.120904
	0.270379		0.108132
	0.532809		0.302789
	0.199578		0.226174
	0.613025		0.176692
	0.363891		0.162806
	0.777283		0.225744
	0.391575		0.118627
	0.736992		0.264955
	0.627005		0.421858
	0.348756		0.448933
	0.830971		0.230913
	0.338874		0.226011
	0.234358		0.247936
	0.816418		0.264735
	0.331975		0.813217
	0.239992		0.488118
	0.379551		0.234728
	0.517216		0.219118
	0.231455		0.141913
	0.301472		0.389062
	0.403067		0.131666
	0.601687		0.172942
	0.675372		0.170025
	0.104384		0.159565
	0.316722		0.102797
	0.579375		0.085033
	0.588751		0.666152
	0.610056		0.222474
	0.347303		0.312198
	0.579403		0.251727
	0.071929		0.15589
	0.216856		0.080555
	0.159101		0.178554
	0.135336		0.095966
	0.211473		0.149535
	0.112213		0.601307
	0.877451		0.31932
	0.594718		0.526728
	0.307123		0.118591
	0.255038		0.117722
	0.774256		0.120918
	0.999068		0.119803
	0.11172		0.424244
	0.396554		0.06871
	0.500252		0.067091
	0.393706		0.203287
	0.999068		0.376686
	0.403341		0.132453
	0.343852		0.13055
	0.599898		0.975768
	0.38111		0.172511
	0.279864		0.141154
	0.085493		0.118665
	0.237405		0.133304
	0.203218		0.199624
	0.735202		0.079022
	0.318735		0.342711
	0.298686		0.302485
	0.464896		0.999068
	0.26806		0.211791
	0.184527		0.385258
	0.532753		0.225499
	0.374657		0.488814
	0.781545		0.117821
	0.677168		0.07486
	0.309939		0.312177
	0.516918		0.504708
	0.176728		0.11311
	0.19837		0.993822
	0.467108		0.299062
	0.800244		0.166792
	0.167906		0.248522
	0.887312		0.263043
	0.089329		0.187813
	0.773392		0.307478
	0.978685		0.1907
	0.338387		0.1775
	0.073295		0.191326
	0.050528		0.317057
	0.358821		0.108017
	0.302477		0.214765
	0.327191		0.164472
	0.482115		0.484084
	0.215727		0.064507
	0.73061		0.11215
	0.127291		0.294242
	0.424415		0.404948
	0.238407		0.146859
	0.480718		0.099511
	0.108757		0.076507
	0.474115		0.19084
	0.654081		0.226357
	0.260268		0.119594
	0.745691		0.557957
	0.718428		0.175638
	0.755263		0.105634
	0.288377		0.485899
	0.487778		0.340576
	0.576554		0.122428
	0.165194		0.983157
	0.402208		0.103778
	0.366171		0.187182
	0.56129		0.989802
	0.470288		0.168748
	0.33099		0.083969
	0.310655		0.115163
	0.456221		0.382667
	0.221417		0.460432
	0.376397		0.499018
	0.606741		0.11116
	0.146361		0.082828
	0.555766		0.334793
	0.306694		0.104907
	0.218937		0.195215
	0.332409		0.325515
	0.125234		0.424243
	0.542331		0.028811
	0.816836		0.142269
	0.158471		0.143592
	0.216489		0.121428
	0.259063		0.403172
	0.710457		0.129398
	0.167359		0.30009
	0.267082		0.103842
	0.477391		0.189532
	0.896762		0.143701
	0.471243		0.09474
	0.262443		0.039114
	0.420564		0.273317
	0.702956		0.222136
	0.502413		0.176123
	0.325646		0.3583
	0.81769		0.999068
	0.431034		0.343232
	0.380844		0.068583
	0.211361		0.114467
	0.252485		0.175893
	0.335187		0.411783
	0.42004		0.133652
	0.315535		0.162105
	0.384241		0.127081
	0.211779		0.202125
	0.144187		0.430505
	0.093682		0.070399
	0.08614		0.318556
	0.271492		0.109112
	0.505527		0.20181
	0.377445		0.572243
	0.558459		0.316717
	0.654818		0.338842
	0.499607		0.179866
	0.669907		0.166654
	0.446138		0.143158
	0.470054		0.150886
	0.24363		0.097234
	0.298212		0.162963
	0.905249		0.910052
	0.705247		0.299664
	0.842441		0.203866
	0.168326		0.083482
	0.671168		0.109638
	0.095106		0.339322
	0.473295		0.121428
	0.794931		0.298086
	0.848626		0.123174
	0.767887		0.367309
	0.310838		0.316983
	0.420068		0.249749
	0.486268		0.26196
	0.698419		0.444307
	0.190222		0.150861
	0.326925		0.417353
	0.139717		0.173073
	0.713636		0.112314
	0.395818		0.114175
	0.584739		0.248919
	0.745799		0.880218
	0.272528		0.119588
	0.603944		0.331313
	0.575674		0.185619
	0.179343		0.079214
	0.957047		0.072224
	0.399231		0.178208
	0.365018		0.512382
	0.465023		0.245178
	0.394316		0.214187
	0.608209		0.86734
	0.264493		0.123449
	0.612547		0.999068
	0.944497		0.193049
	0.368834		0.145354
	0.502798		0.175359
	0.274116		0.999068
	0.724776		0.100943
	0.266606		0.105914
	0.82255		0.172329
	0.380934		0.264154
	0.806987		0.199601
	0.419196		0.999068
	0.370278		0.134548
	0.168387		0.050636
	0.204748		0.978736
	0.539747		0.368535
	0.977701		0.192198
	0.709896		0.11948
	0.551713		0.237395
	0.17106		0.32106
	0.40478		0.334672
	0.310011		0.296034
	0.237168		0.215437
	0.444792		0.606727
	0.358251		0.140062
	0.420958		0.280386
	0.561733		0.62038
	0.99124		0.795563
	0.357733		0.169472
	0.900821		0.165611
	0.529949		0.232847
	0.220485		0.236616
	0.60981		0.501223
	0.495146		0.192154
	0.154456		0.703019
	0.317542		0.253247
	0.330416		0.243733
	0.4328		0.213251
	0.501526		0.117644
	0.654233		0.221549
	0.104791		0.529216
	0.477861		0.24304
	0.596466		0.111207
	0.641392		0.17723
	0.212572		0.12159
	0.276846		0.109312
	0.369981		0.112346
	0.724403		0.274413
	0.590706		0.044169
	0.807162		0.17007
	0.222958		0.405953
	0.447554		0.491922
	0.451009		0.938324
	0.085809		0.174574
	0.33266		0.13399
	0.5715		0.499451
	0.609557		0.183605
	0.447712		0.071675
	0.048745		0.384451
	0.960034		0.194241
	0.372241		0.121981
	0.127599		0.131827
	0.197444		0.294925
	0.493316		0.266937
	0.09094		0.424275
	0.313978		0.064174
	0.531407		0.187935
	0.333435		0.150047
	0.38317		0.447779
	0.34009		0.061818
	0.300783		0.361427
	0.50999		0.221895
	0.570831		0.169059
	0.290049		0.072734
	0.125617		0.151458
	0.740905		0.999068
	0.710155		0.580934
	0.723011		0.144028
	0.34199		0.107225
	0.370193		0.23092
	0.316617		0.449076
	0.58832		0.218428
	0.716234		0.26886
	0.486817		0.560114
	0.697819		0.240888
	0.603386		0.999068
	0.328681		0.165089
	0.266912		0.183221
	0.618479		0.491274
	0.465421		0.180602
	0.164097		0.233979
	0.311172		0.109388
	0.163562		0.158725
	0.146483		0.204222
	0.247672		0.141006
	0.647237		0.35701
	0.695733		0.348816
	0.267593		0.207975
[truncated: 737 more rows]

## Sheet: FigS9
Stress Signatures - with Speed (BrdU only)
[truncated: 1,249 more rows]

[truncated: 2 more sheets: FigS10, FigS14]
